# Supplementary material for: 9-Amino­acridinium nitrate monohydrate
Source: Acta Crystallogr Sect E Struct Rep Online. 2011 Feb 5;67(Pt 3):o565. doi: 10.1107/S1600536811003953 (PMC3052121; doi:10.1107/S1600536811003953)
Supplement: Supplementary file 2 [file e-67-0o565-Isup2.hkl]

#
# h,k,l, Fc-squared, Fo-squared, sigma(Fo-squared) and status flag
#
data_I
_shelx_title ' TM14  IN P-1'
_shelx_refln_list_code          4
_shelx_F_calc_maximum       36.82
_exptl_crystal_F_000       288.00
_reflns_d_resolution_high  0.7681
 
loop_
 _symmetry_equiv_pos_as_xyz
 'x, y, z'
 '-x, -y, -z'
 
_cell_length_a     6.8556
_cell_length_b    10.0532
_cell_length_c    10.5912
_cell_angle_alpha 117.016
_cell_angle_beta   94.138
_cell_angle_gamma  97.995
 
_shelx_F_squared_multiplier     1.000
 
loop_
 _refln_index_h
 _refln_index_k
 _refln_index_l
 _refln_F_squared_calc
 _refln_F_squared_meas
 _refln_F_squared_sigma
 _refln_observed_status
   1   0   0      287.22      227.58      7.13 o
   3   0   0       19.43       18.76      0.54 o
   4   0   0      790.91      888.68     36.96 o
   5   0   0       53.85       55.86      1.10 o
   6   0   0        5.31        5.17      0.50 o
   7   0   0       22.58       25.76      1.33 o
   8   0   0        6.86        5.92      0.92 o
  -8   1   0        1.60        4.05      1.65 o
  -7   1   0        4.39        4.89      0.61 o
  -6   1   0       78.84       77.89      2.48 o
  -5   1   0       26.08       24.73      0.82 o
  -3   1   0        0.40        0.55      0.21 o
  -1   1   0       16.24       12.48      0.35 o
   1   1   0      587.92      514.63     13.87 o
   3   1   0        0.26        0.26      0.17 o
   4   1   0      273.63      268.75      3.20 o
   5   1   0       98.83      103.49      1.55 o
   6   1   0       62.24       65.87      1.60 o
   7   1   0       13.38       12.70      1.76 o
   8   1   0        6.90        4.94      0.71 o
  -8   2   0        0.87        2.19      1.01 o
  -7   2   0        1.18        1.37      0.53 o
  -6   2   0        1.99        3.98      0.67 o
  -5   2   0        4.68        4.60      0.46 o
  -4   2   0       70.90       75.02      1.54 o
  -3   2   0        0.00        0.91      0.33 o
  -2   2   0      654.88      591.61      7.36 o
  -1   2   0       15.99       13.23      0.25 o
   0   2   0       13.87       16.13      0.50 o
   1   2   0       25.04       21.90      0.33 o
   3   2   0        1.10        1.76      0.35 o
   4   2   0        0.76        0.82      0.25 o
   5   2   0        1.59        1.91      0.32 o
   6   2   0        0.59        0.47      0.28 o
   7   2   0       35.84       37.52      1.32 o
  -8   3   0        4.69        4.22      0.86 o
  -7   3   0        0.46        0.87      0.88 o
  -6   3   0       11.85       12.18      1.25 o
  -5   3   0       23.69       24.48      1.14 o
  -4   3   0       94.73       89.65      2.01 o
  -3   3   0       29.66       36.81      0.60 o
  -2   3   0       20.63       21.63      0.52 o
  -1   3   0      489.52      459.55      5.43 o
   0   3   0      102.85      100.55      1.27 o
   1   3   0       23.74       31.36      0.73 o
   2   3   0      401.27      397.90      4.89 o
   3   3   0       28.57       27.31      0.71 o
   4   3   0        0.47        0.69      0.20 o
   5   3   0        8.18        9.83      0.40 o
   6   3   0        3.21        2.69      0.36 o
   7   3   0        0.02       -0.83      0.83 o
  -8   4   0        4.04        2.83      2.24 o
  -7   4   0        1.76        2.12      0.63 o
  -6   4   0       16.22       16.84      1.62 o
  -5   4   0        6.63        6.48      0.45 o
  -4   4   0       34.31       34.87      0.76 o
  -3   4   0       39.46       42.50      0.62 o
  -2   4   0       64.96       64.07      0.91 o
  -1   4   0       35.95       32.53      0.54 o
   0   4   0       83.81       86.93      1.01 o
   1   4   0       61.09       56.75      0.77 o
   2   4   0        3.80        4.14      0.18 o
   3   4   0       79.89       80.88      1.21 o
   4   4   0        0.63        0.64      0.18 o
   5   4   0        1.20        0.67      0.37 o
   6   4   0       12.21       11.77      0.60 o
   7   4   0        0.00       -0.72      0.72 o
  -8   5   0        1.88        2.02      1.10 o
  -7   5   0        0.04        0.82      0.56 o
  -6   5   0        0.00        0.50      0.28 o
  -5   5   0        0.21        0.69      0.32 o
  -4   5   0      115.74      116.94      1.94 o
  -3   5   0        0.55        0.86      0.26 o
  -2   5   0       39.73       40.27      0.71 o
  -1   5   0        9.63       10.13      0.30 o
   0   5   0        2.02        2.13      0.16 o
   1   5   0      155.17      148.79      2.62 o
   2   5   0        3.42        2.82      0.30 o
   3   5   0        8.20        8.71      0.48 o
   4   5   0        6.65        5.43      0.47 o
   5   5   0        3.88        3.79      0.52 o
   6   5   0        5.72        4.25      0.83 o
   7   5   0        2.33        1.45      1.07 o
  -8   6   0        0.01       -0.29      0.83 o
  -7   6   0        4.64        4.25      1.42 o
  -6   6   0        0.20        0.16      0.40 o
  -5   6   0        3.33        2.26      0.42 o
  -4   6   0       48.57       49.85      1.38 o
  -3   6   0        2.41        2.39      0.35 o
  -2   6   0        1.20        1.20      0.22 o
  -1   6   0        1.89        2.16      0.22 o
   0   6   0       56.01       51.12      0.76 o
   1   6   0       77.97       79.14      1.18 o
   2   6   0        9.94        9.78      0.37 o
   3   6   0       35.05       34.27      0.86 o
   4   6   0       10.20        9.23      0.54 o
   5   6   0       16.80       17.04      0.98 o
   6   6   0        0.03       -0.54      0.54 o
  -7   7   0        7.54        6.76      1.57 o
  -6   7   0        0.02       -0.51      0.51 o
  -5   7   0       12.22       12.02      0.68 o
  -4   7   0       39.12       41.19      1.06 o
  -3   7   0        8.24        7.71      0.42 o
  -2   7   0       87.94       97.22      1.28 o
  -1   7   0       14.80       15.24      0.40 o
   0   7   0      617.30      638.24      7.43 o
   1   7   0       42.83       44.97      0.85 o
   2   7   0       41.78       45.90      1.02 o
   3   7   0        3.04        3.35      0.47 o
   4   7   0       27.07       32.13      1.02 o
   5   7   0        0.08        0.62      0.92 o
  -7   8   0        3.89        5.68      3.27 o
  -6   8   0       67.85       67.81      3.03 o
  -5   8   0        1.82        2.16      0.72 o
  -4   8   0      407.75      459.00      7.84 o
  -3   8   0        0.26       -0.12      0.40 o
  -1   8   0        1.92        2.94      0.37 o
   0   8   0      180.77      196.48      3.34 o
   1   8   0       21.53       20.97      0.71 o
   2   8   0      114.69      117.46      2.23 o
   3   8   0        0.01       -0.01      0.67 o
   4   8   0        3.11        4.15      0.83 o
   5   8   0        1.09        0.63      1.51 o
  -6   9   0      102.17      107.79      5.13 o
  -5   9   0        0.03       -0.38      2.05 o
  -4   9   0      188.81      196.33      4.05 o
  -3   9   0        3.80        3.64      0.54 o
  -2   9   0       32.90       32.36      1.09 o
  -1   9   0       16.00       14.43      0.57 o
   0   9   0       24.04       21.77      0.64 o
   1   9   0        7.79        8.74      0.67 o
   2   9   0       54.80       61.81      2.59 o
   3   9   0        4.50        4.46      1.35 o
   4   9   0        6.04        4.50      1.05 o
  -5  10   0        0.15        0.07      1.35 o
  -4  10   0        0.23        0.29      1.19 o
  -3  10   0        0.00        0.35      0.87 o
  -2  10   0        0.41        0.56      0.46 o
  -1  10   0        4.16        4.09      0.55 o
   0  10   0       52.87       60.81      3.06 o
   1  10   0        0.07       -0.51      0.93 o
   2  10   0        0.00        0.74      1.08 o
  -4  11   0        0.01        1.13      1.36 o
  -3  11   0        0.15       -0.77      0.80 o
  -2  11   0        9.34       10.56      1.13 o
  -1  11   0        8.00        7.63      0.99 o
   0  11   0        4.64        2.95      1.36 o
   1  11   0        0.10       -0.34      1.11 o
   1 -12   1        0.13       -1.45      1.45 o
   2 -12   1        9.67        9.57      1.05 o
  -2 -11   1        3.99        2.37      1.24 o
   0 -11   1        6.30        5.35      1.10 o
   1 -11   1        5.61        5.95      1.76 o
   2 -11   1        0.42       -0.28      0.68 o
   3 -11   1        0.04       -0.93      0.98 o
   4 -11   1        3.19        4.06      1.51 o
   5 -11   1        3.75        2.02      1.34 o
  -3 -10   1        2.18        2.32      1.90 o
  -2 -10   1        1.27        1.08      0.78 o
  -1 -10   1        1.02        1.22      0.89 o
   0 -10   1        0.01       -0.10      0.38 o
   1 -10   1        7.54        6.46      0.54 o
   2 -10   1        3.28        3.52      0.48 o
   3 -10   1       15.33       14.53      0.77 o
   4 -10   1       10.33       10.11      1.21 o
   5 -10   1        4.25        4.24      1.27 o
   6 -10   1        0.25       -1.81      2.01 o
  -4  -9   1        4.37        3.64      0.99 o
  -3  -9   1        5.89        6.56      0.87 o
  -2  -9   1        0.85        1.27      0.66 o
  -1  -9   1        0.90        0.65      0.56 o
   0  -9   1        0.97        1.37      0.24 o
   1  -9   1        0.03       -0.26      0.26 o
   2  -9   1       81.29       82.97      1.26 o
   3  -9   1        0.37       -0.10      0.46 o
   4  -9   1        3.06        3.23      0.51 o
   5  -9   1        0.30        0.56      0.74 o
   6  -9   1        1.07       -0.50      1.32 o
   7  -9   1        1.31        1.39      1.50 o
  -5  -8   1        8.03        8.67      1.47 o
  -4  -8   1        2.15        1.78      0.80 o
  -3  -8   1        2.55        1.38      0.45 o
  -2  -8   1       81.01       82.71      1.61 o
  -1  -8   1        9.08        7.78      0.39 o
   0  -8   1      666.13      714.23     11.63 o
   1  -8   1       10.31        9.99      0.40 o
   2  -8   1      152.72      165.33      2.07 o
   3  -8   1        0.04       -0.26      0.36 o
   4  -8   1       70.87       72.87      1.70 o
   5  -8   1       12.35       12.38      1.30 o
   6  -8   1        1.74        1.99      0.63 o
   7  -8   1        0.55       -0.33      1.47 o
  -6  -7   1       23.34       20.23      1.56 o
  -5  -7   1        3.95        4.53      0.86 o
  -4  -7   1      243.43      270.48      4.63 o
  -3  -7   1        0.03        0.16      0.40 o
  -1  -7   1       21.56       21.21      0.54 o
   0  -7   1      586.01      613.14      6.56 o
   1  -7   1       27.28       28.95      0.54 o
   2  -7   1      434.84      456.56      5.59 o
   3  -7   1       14.11       15.75      0.53 o
   4  -7   1        0.13        0.24      0.36 o
   5  -7   1       13.18       14.22      0.71 o
   6  -7   1        9.52        9.42      0.73 o
   7  -7   1        7.85        5.93      1.99 o
   8  -7   1        4.50        7.38      2.61 o
  -6  -6   1       53.03       57.36      4.00 o
  -5  -6   1        3.74        2.45      0.63 o
  -4  -6   1      223.41      251.51      5.05 o
  -3  -6   1       40.35       43.74      0.94 o
  -2  -6   1      204.64      216.82      2.58 o
  -1  -6   1       26.60       25.96      0.56 o
   0  -6   1       76.36       69.90      0.88 o
   1  -6   1        0.02        0.17      0.18 o
   2  -6   1      117.62      120.43      1.37 o
   3  -6   1       75.91       85.88      1.39 o
   4  -6   1        4.73        4.93      0.41 o
   5  -6   1       99.65      104.90      2.43 o
   6  -6   1       16.82       15.51      0.72 o
   7  -6   1       86.14       84.52      3.62 o
   8  -6   1        3.28        1.50      1.80 o
  -7  -5   1        1.26        0.45      0.84 o
  -6  -5   1        3.77        3.86      0.50 o
  -5  -5   1        0.38        0.25      0.37 o
  -4  -5   1       10.17        9.53      0.61 o
  -3  -5   1       91.36       88.13      1.33 o
  -2  -5   1      152.39      155.78      3.28 o
  -1  -5   1       82.34       83.42      0.95 o
   0  -5   1       96.83       99.39      1.01 o
   1  -5   1      165.75      164.73      1.79 o
   2  -5   1        0.81        1.04      0.16 o
   3  -5   1       34.63       36.93      0.87 o
   4  -5   1       22.52       23.89      0.61 o
   5  -5   1       28.69       28.42      0.69 o
   6  -5   1        6.71        6.60      0.37 o
   7  -5   1        7.64        6.53      0.86 o
   8  -5   1        1.24        2.18      0.99 o
  -7  -4   1        0.10        0.53      0.78 o
  -6  -4   1        8.65        8.69      0.43 o
  -5  -4   1        1.50        1.56      0.28 o
  -4  -4   1        4.80        4.35      0.20 o
  -3  -4   1      158.68      162.10      2.00 o
  -2  -4   1       18.14       16.72      0.50 o
  -1  -4   1       42.99       37.61      0.47 o
   0  -4   1       13.19       17.83      0.37 o
   1  -4   1     1028.85      995.01     31.51 o
   2  -4   1      187.36      178.38      1.86 o
   3  -4   1        4.70        5.04      0.30 o
   4  -4   1      125.74      123.38      1.45 o
   5  -4   1        0.41        0.22      0.22 o
   6  -4   1       30.90       33.20      1.09 o
   7  -4   1       11.16       11.67      1.42 o
   8  -4   1        0.32        0.01      0.85 o
  -7  -3   1        0.36        1.18      0.92 o
  -6  -3   1        5.50        5.72      0.42 o
  -5  -3   1       29.94       32.82      0.83 o
  -4  -3   1        4.59        5.52      0.33 o
  -3  -3   1        1.24        1.09      0.12 o
  -2  -3   1       67.46       78.12      0.94 o
  -1  -3   1      776.89      688.38      7.95 o
   0  -3   1      713.14      639.52      6.21 o
   1  -3   1     1081.31      968.80     16.01 o
   2  -3   1        8.24        8.63      0.22 o
   3  -3   1       25.18       22.21      0.47 o
   4  -3   1      119.95      117.07      1.86 o
   5  -3   1        5.15        6.49      0.57 o
   6  -3   1       12.83       13.61      0.73 o
   7  -3   1        2.16        2.79      0.76 o
   8  -3   1        3.68        4.33      0.95 o
  -7  -2   1        0.37        0.62      0.47 o
  -6  -2   1        0.26        0.48      0.26 o
  -5  -2   1       20.24       23.47      0.47 o
  -4  -2   1       10.04        9.42      0.32 o
  -3  -2   1        1.20        0.88      0.13 o
   0  -2   1        5.71        5.42      0.11 o
   1  -2   1      185.37      176.54      2.09 o
   2  -2   1       58.72       50.49      0.81 o
   3  -2   1       66.51       80.12      1.51 o
   4  -2   1       64.57       65.72      1.18 o
   5  -2   1        1.15        2.23      0.39 o
   6  -2   1        3.47        4.33      0.65 o
   7  -2   1        4.24        4.69      0.65 o
   8  -2   1        2.52        3.28      1.59 o
  -8  -1   1        3.99        3.06      0.91 o
  -7  -1   1       14.27       14.24      1.31 o
  -6  -1   1        0.15        0.45      0.31 o
  -5  -1   1       60.03       61.17      1.10 o
  -4  -1   1        7.21        5.07      0.20 o
  -3  -1   1        9.95        7.70      0.21 o
  -2  -1   1       17.19       13.55      0.38 o
  -1  -1   1      231.57      220.14      3.58 o
   1  -1   1      555.42      474.11     13.77 o
   2  -1   1      436.45      389.01      9.75 o
   3  -1   1      119.25      128.33      1.59 o
   4  -1   1       24.52       21.21      1.26 o
   5  -1   1        5.13        5.63      0.43 o
   6  -1   1       27.68       29.68      1.46 o
   7  -1   1        0.02       -0.32      0.49 o
   8  -1   1        0.13        0.27      1.05 o
  -8   0   1        0.77        1.25      1.04 o
  -7   0   1       37.62       39.28      1.10 o
  -6   0   1       21.54       19.97      0.83 o
  -5   0   1        0.31        0.81      0.47 o
  -3   0   1      598.50      589.01      9.13 o
  -1   0   1      592.21      439.59     37.19 o
   1   0   1      320.56      285.52      5.43 o
   2   0   1      551.66      540.56     10.52 o
   3   0   1        8.87        7.52      0.61 o
   4   0   1      157.13      160.78      3.78 o
   5   0   1        3.04        2.74      0.21 o
   6   0   1       10.06       10.49      0.49 o
   7   0   1        0.01        0.32      0.42 o
   8   0   1        2.19        2.19      0.77 o
  -8   1   1       74.46       65.79      3.06 o
  -7   1   1        2.07        2.04      0.55 o
  -5   1   1       31.65       35.24      0.98 o
  -3   1   1      530.76      533.60      6.83 o
   1   1   1        0.20        1.32      0.38 o
   2   1   1     1057.88      974.09     19.01 o
   3   1   1       21.70       20.10      0.61 o
   4   1   1        0.75        1.25      0.29 o
   5   1   1       79.70       79.36      1.67 o
   6   1   1        8.36        7.33      0.27 o
   7   1   1       62.42       62.54      1.74 o
   8   1   1        5.26        4.35      1.50 o
  -8   2   1      101.26      104.45      7.20 o
  -7   2   1        0.98        0.45      0.50 o
  -6   2   1      355.70      364.09      8.36 o
  -5   2   1       79.99       79.24      1.61 o
  -3   2   1       21.56       22.09      0.87 o
  -2   2   1       40.65       45.45      0.98 o
  -1   2   1       38.68       32.37      0.61 o
   0   2   1     1355.83     1192.12     36.79 o
   1   2   1      309.42      324.71      4.40 o
   2   2   1       47.86       41.11      1.00 o
   4   2   1       89.66       96.01      1.61 o
   5   2   1      271.51      276.82      7.84 o
   6   2   1        7.64        6.29      0.38 o
   7   2   1       27.19       25.93      1.54 o
  -8   3   1       10.10        7.12      1.13 o
  -7   3   1        4.94        5.03      0.74 o
  -6   3   1        0.06        0.08      0.45 o
  -5   3   1       26.75       27.96      1.86 o
  -4   3   1       75.36       72.61      1.31 o
  -3   3   1        0.62        1.13      0.25 o
  -2   3   1      152.71      152.28      1.80 o
  -1   3   1      289.20      285.06      3.82 o
   0   3   1       19.28       20.20      0.33 o
   1   3   1      287.71      321.97      3.20 o
   2   3   1      161.95      162.78      2.39 o
   3   3   1       61.74       73.92      1.07 o
   4   3   1        0.11        0.15      0.23 o
   5   3   1       12.99       14.53      0.65 o
   6   3   1        3.63        3.37      0.49 o
   7   3   1        0.02       -0.83      1.11 o
  -8   4   1        1.38        1.23      1.09 o
  -7   4   1        0.25        1.46      0.92 o
  -6   4   1        0.10        0.12      0.64 o
  -5   4   1        5.57        4.92      0.34 o
  -4   4   1       18.38       17.90      0.73 o
  -3   4   1       50.33       50.75      1.26 o
  -2   4   1        1.61        1.67      0.41 o
  -1   4   1      301.91      290.72      3.24 o
   0   4   1       32.53       31.16      0.54 o
   1   4   1        0.34        0.21      0.13 o
   2   4   1        1.27        1.02      0.16 o
   3   4   1       18.04       16.53      0.41 o
   4   4   1       10.36       10.81      0.40 o
   5   4   1       17.94       16.91      0.53 o
   6   4   1        0.96        0.00      0.38 o
   7   4   1        0.04       -0.62      0.79 o
  -8   5   1        0.08       -0.83      1.18 o
  -7   5   1        4.13        4.55      1.08 o
  -6   5   1        4.02        3.57      0.35 o
  -5   5   1       32.84       34.05      1.10 o
  -4   5   1       26.44       28.71      0.73 o
  -3   5   1        0.49        0.69      0.25 o
  -2   5   1       68.81       62.83      0.99 o
  -1   5   1      138.63      133.68      1.65 o
   0   5   1       12.46       14.37      0.59 o
   1   5   1        5.49        6.59      0.27 o
   2   5   1        1.66        1.33      0.20 o
   3   5   1        0.47        0.37      0.15 o
   4   5   1        3.10        3.15      0.27 o
   5   5   1        3.23        2.35      0.47 o
   6   5   1        0.18       -0.08      0.86 o
  -8   6   1        0.04       -0.21      0.97 o
  -7   6   1        0.14       -1.21      1.21 o
  -6   6   1        3.30        3.67      0.62 o
  -5   6   1       10.76       11.33      0.72 o
  -4   6   1        8.93        7.58      0.51 o
  -3   6   1       44.85       47.31      1.07 o
  -2   6   1        0.05        0.32      0.25 o
  -1   6   1        0.01        0.41      0.19 o
   0   6   1       10.21        9.57      0.31 o
   1   6   1        0.50        0.85      0.22 o
   2   6   1        0.27        0.54      0.16 o
   3   6   1        2.28        2.76      0.18 o
   4   6   1        0.18        0.90      0.52 o
   5   6   1        2.18        2.14      0.96 o
   6   6   1        0.36        1.34      1.10 o
  -7   7   1        0.70        2.18      1.26 o
  -6   7   1        0.15       -1.36      1.36 o
  -5   7   1        1.17        0.89      0.50 o
  -4   7   1       17.49       18.62      0.72 o
  -3   7   1       62.81       66.07      1.26 o
  -2   7   1        2.91        2.22      0.29 o
  -1   7   1       94.51       96.46      1.56 o
   0   7   1        0.19       -0.18      0.21 o
   1   7   1       56.78       59.13      1.11 o
   2   7   1        0.94        0.51      0.31 o
   3   7   1       16.87       15.15      0.80 o
   4   7   1        5.37        5.31      0.60 o
   5   7   1        2.01        1.90      0.99 o
  -7   8   1        4.13        3.68      1.58 o
  -6   8   1      106.16      110.75      6.70 o
  -5   8   1       44.84       44.68      1.54 o
  -4   8   1       84.05       82.74      2.01 o
  -3   8   1       18.18       19.59      0.68 o
  -2   8   1       68.13       70.26      1.77 o
  -1   8   1        7.96        7.10      0.42 o
   0   8   1        0.35        0.06      0.38 o
   1   8   1        2.98        2.05      0.38 o
   2   8   1       27.64       28.12      1.29 o
   3   8   1       13.10       12.73      1.44 o
   4   8   1        1.09        1.98      0.96 o
  -6   9   1       88.31       96.39      5.73 o
  -5   9   1        6.28        8.61      1.61 o
  -4   9   1      111.77      112.50      6.61 o
  -3   9   1        1.60        1.69      0.54 o
  -2   9   1        0.49        0.35      0.34 o
  -1   9   1        1.73        0.95      0.36 o
   0   9   1       21.96       23.65      0.82 o
   1   9   1        6.57        6.32      0.84 o
   2   9   1        0.41        0.47      0.82 o
   3   9   1       21.18       26.70      2.64 o
  -5  10   1        0.00        0.67      1.39 o
  -4  10   1        2.14        0.63      1.12 o
  -3  10   1        0.03        0.60      0.77 o
  -2  10   1        6.22        7.20      1.37 o
  -1  10   1        6.25        6.52      0.59 o
   0  10   1        0.10        0.17      0.87 o
   1  10   1       69.66       85.24      6.29 o
  -3  11   1        3.73        4.11      1.19 o
  -2  11   1        0.22       -0.50      1.06 o
  -1  11   1       23.69       27.69      2.07 o
   0 -12   2        0.27       -1.13      1.64 o
   1 -12   2        0.05        1.32      1.24 o
   2 -12   2        7.12        7.75      1.88 o
   3 -12   2       10.02       16.63      2.19 o
  -2 -11   2        0.78        2.47      1.06 o
  -1 -11   2       18.64       16.37      1.67 o
   0 -11   2       17.85       17.56      1.24 o
   1 -11   2        1.59        0.98      0.51 o
   2 -11   2        0.50       -0.21      0.43 o
   3 -11   2        3.63        3.27      0.65 o
   4 -11   2        2.87        3.56      2.27 o
   5 -11   2        4.39        4.71      2.13 o
  -4 -10   2        2.35        0.59      1.30 o
  -3 -10   2        6.76        7.61      0.94 o
  -2 -10   2       12.49       15.74      1.63 o
  -1 -10   2       14.12       13.81      0.85 o
   0 -10   2        1.55        1.71      0.35 o
   1 -10   2        0.77        0.57      0.36 o
   2 -10   2        0.58        0.73      0.37 o
   3 -10   2        4.60        3.52      0.43 o
   4 -10   2        0.06       -0.43      0.53 o
   5 -10   2        0.45        0.16      0.87 o
   6 -10   2        0.18        2.36      1.74 o
  -4  -9   2        4.40        4.13      0.81 o
  -3  -9   2       26.32       28.94      1.52 o
  -2  -9   2        1.36        1.72      0.46 o
  -1  -9   2       21.79       21.26      0.74 o
   0  -9   2        3.27        3.34      0.31 o
   1  -9   2       32.87       34.04      0.82 o
   2  -9   2        0.01       -0.26      0.26 o
   3  -9   2        4.06        3.72      0.37 o
   4  -9   2        1.46        1.93      0.43 o
   5  -9   2        3.35        4.09      0.60 o
   6  -9   2        0.21        0.45      0.72 o
   7  -9   2        0.26        0.29      1.77 o
  -5  -8   2        0.06        0.27      1.02 o
  -4  -8   2       29.04       28.34      1.33 o
  -3  -8   2        5.39        5.40      0.85 o
  -2  -8   2       84.68       88.38      3.26 o
  -1  -8   2        5.75        5.00      0.55 o
   0  -8   2       22.82       20.43      0.51 o
   1  -8   2        0.52        0.45      0.22 o
   2  -8   2        0.57        0.66      0.27 o
   3  -8   2        3.86        4.00      0.38 o
   4  -8   2        1.15        1.69      0.52 o
   5  -8   2        0.09       -0.02      0.54 o
   6  -8   2        0.81        0.67      0.52 o
   7  -8   2        0.37       -0.49      1.63 o
  -6  -7   2       73.43       66.82      2.98 o
  -5  -7   2       16.08       16.19      0.87 o
  -4  -7   2      221.32      231.51      4.41 o
  -3  -7   2        6.09        6.74      0.52 o
  -2  -7   2      199.46      205.93      3.06 o
  -1  -7   2        0.34        1.07      0.27 o
   0  -7   2       23.36       24.13      0.54 o
   1  -7   2        7.10        8.05      0.40 o
   2  -7   2       54.13       55.99      0.85 o
   3  -7   2        1.78        1.33      0.33 o
   4  -7   2       41.62       44.08      1.03 o
   5  -7   2        0.01        0.29      0.31 o
   6  -7   2        0.64        0.65      0.75 o
   7  -7   2       14.77       11.67      1.78 o
   8  -7   2        3.33        4.17      2.05 o
  -7  -6   2        0.65       -0.48      1.30 o
  -6  -6   2      155.56      168.32     10.29 o
  -5  -6   2        9.55        8.03      0.58 o
  -4  -6   2      194.10      208.65      3.39 o
  -3  -6   2       26.30       28.41      1.37 o
  -2  -6   2       16.31       16.57      0.49 o
  -1  -6   2       96.85       99.96      1.10 o
   0  -6   2       24.01       28.29      0.52 o
   1  -6   2        0.05        0.74      0.15 o
   2  -6   2       87.22       95.41      1.45 o
   3  -6   2      115.14      133.22      2.84 o
   4  -6   2       21.36       26.39      0.66 o
   5  -6   2      178.88      191.29      2.68 o
   6  -6   2       22.03       24.17      0.78 o
   7  -6   2       17.81       11.18      2.07 o
   8  -6   2        0.22        0.30      0.94 o
  -7  -5   2        2.08        2.14      0.79 o
  -6  -5   2       21.24       21.11      1.97 o
  -5  -5   2        6.19        7.62      0.56 o
  -4  -5   2        8.52        8.71      0.51 o
  -3  -5   2        1.14        0.95      0.24 o
  -2  -5   2       24.80       20.26      0.84 o
  -1  -5   2      402.59      434.99      5.07 o
   0  -5   2      122.09      117.54      1.18 o
   1  -5   2      642.54      694.34      6.17 o
   2  -5   2       19.85       17.27      0.59 o
   3  -5   2     1015.27     1117.47     26.85 o
   4  -5   2        8.21        8.60      0.47 o
   5  -5   2      153.32      157.52      2.68 o
   6  -5   2        1.34        1.14      0.27 o
   7  -5   2       16.31       15.91      1.55 o
   8  -5   2        0.27        0.72      1.16 o
  -7  -4   2        0.25       -0.05      1.39 o
  -6  -4   2        1.59        1.94      0.28 o
  -5  -4   2       37.12       39.00      0.89 o
  -4  -4   2        3.50        3.98      0.27 o
  -3  -4   2      148.36      155.11      1.88 o
  -2  -4   2       77.55       69.95      1.75 o
  -1  -4   2       53.68       55.15      0.75 o
   0  -4   2      642.70      623.51      5.73 o
   2  -4   2      400.13      375.45      3.49 o
   3  -4   2        4.37        5.77      0.30 o
   4  -4   2       29.34       30.80      0.71 o
   5  -4   2       12.54       11.90      0.59 o
   6  -4   2        0.63        1.06      0.97 o
   7  -4   2        0.56        1.58      0.72 o
   8  -4   2        0.38       -0.63      1.00 o
  -7  -3   2        0.34        0.32      0.43 o
  -6  -3   2        6.09        6.31      0.38 o
  -5  -3   2       30.90       30.52      0.60 o
  -4  -3   2        2.52        2.46      0.19 o
  -3  -3   2       65.64       63.40      0.97 o
  -2  -3   2      191.14      171.77      2.08 o
  -1  -3   2       90.27       79.93      0.98 o
   2  -3   2       51.12       43.81      0.93 o
   3  -3   2      136.32      125.27      1.47 o
   4  -3   2       55.07       56.94      0.97 o
   5  -3   2       22.35       22.65      0.61 o
   6  -3   2        3.46        3.75      0.58 o
   7  -3   2        9.45       10.38      2.35 o
   8  -3   2        6.33        6.93      0.94 o
  -7  -2   2       11.43        9.39      0.61 o
  -6  -2   2        6.92        6.22      0.29 o
  -5  -2   2        1.17        1.45      0.18 o
  -4  -2   2       22.65       21.66      0.46 o
  -3  -2   2        3.12        2.71      0.16 o
  -2  -2   2       82.85       63.41      0.91 o
  -1  -2   2      254.82      218.31      2.68 o
   1  -2   2      299.96      295.22      5.89 o
   2  -2   2      335.76      300.83      4.27 o
   3  -2   2      143.90      149.45      2.92 o
   4  -2   2       49.81       51.65      1.09 o
   5  -2   2        1.21        0.99      0.23 o
   6  -2   2        3.47        4.94      0.71 o
   7  -2   2       15.15       15.40      0.86 o
   8  -2   2        2.25        3.65      0.82 o
  -8  -1   2        1.51        1.19      0.70 o
  -7  -1   2        1.98        1.93      0.54 o
  -6  -1   2       23.48       23.10      0.75 o
  -5  -1   2       62.51       62.71      1.66 o
  -4  -1   2       10.43       12.37      0.30 o
  -3  -1   2      218.52      219.10      3.87 o
  -2  -1   2      572.57      505.27      6.14 o
  -1  -1   2      540.60      505.89      6.28 o
   0  -1   2        4.95        5.40      0.11 o
   1  -1   2        1.73        1.46      0.24 o
   2  -1   2      693.99      646.02     13.33 o
   3  -1   2      166.76      159.84      2.02 o
   4  -1   2       55.59       49.56      0.84 o
   5  -1   2       31.30       33.69      0.95 o
   6  -1   2       20.57       21.33      0.63 o
   7  -1   2        0.44        0.71      0.58 o
   8  -1   2        1.19        0.30      0.59 o
  -8   0   2        0.77        0.23      0.82 o
  -7   0   2        0.00        0.15      0.46 o
  -6   0   2       90.17       97.31      2.00 o
  -5   0   2       35.71       35.70      1.08 o
  -4   0   2       20.63       24.81      0.83 o
  -3   0   2       18.56       20.23      0.49 o
  -2   0   2      146.07      142.18      2.40 o
  -1   0   2       32.21       33.98      0.41 o
   0   0   2      424.06      402.17      8.72 o
   1   0   2       36.48       35.01      0.60 o
   2   0   2        5.90        6.88      0.28 o
   3   0   2        3.66        3.46      0.21 o
   4   0   2        0.02        1.13      0.46 o
   5   0   2        5.05        5.27      0.35 o
   6   0   2        5.67        5.48      0.32 o
   7   0   2        0.01        0.64      0.42 o
   8   0   2        0.21       -0.60      0.60 o
  -8   1   2      149.93      142.47      5.54 o
  -7   1   2       24.14       25.45      1.29 o
  -6   1   2      278.78      306.45     13.01 o
  -5   1   2        0.00       -0.13      0.32 o
  -3   1   2       55.95       54.64      0.74 o
  -2   1   2      331.93      287.29      6.11 o
  -1   1   2       23.97       23.28      0.37 o
   0   1   2      880.89      779.80     22.94 o
   1   1   2      114.12       95.25      1.36 o
   2   1   2      187.05      205.36      2.86 o
   3   1   2      164.87      171.15      3.06 o
   4   1   2       22.33       25.95      0.74 o
   5   1   2        7.76        7.62      0.56 o
   6   1   2       27.16       27.36      1.26 o
   7   1   2        0.14       -0.54      0.54 o
  -8   2   2      172.75      153.61      4.80 o
  -7   2   2        6.43        5.87      1.44 o
  -6   2   2      271.68      290.05      6.63 o
  -5   2   2        9.26        8.96      0.71 o
  -4   2   2      117.16      100.01      1.49 o
  -3   2   2      147.29      140.66      3.12 o
  -2   2   2      124.73      124.56      2.18 o
  -1   2   2       15.67       23.32      0.48 o
   0   2   2      543.66      557.09      6.38 o
   2   2   2      124.77      133.96      1.51 o
   3   2   2       78.99      100.13      1.61 o
   4   2   2       25.99       28.85      0.81 o
   5   2   2       29.46       36.73      1.98 o
   6   2   2        0.79        0.51      0.40 o
   7   2   2        0.54       -0.91      0.91 o
  -8   3   2       22.71       24.37      2.35 o
  -7   3   2        4.83        4.85      1.07 o
  -6   3   2        0.30        0.26      0.43 o
  -5   3   2        1.83        1.99      0.25 o
  -4   3   2        1.09        0.90      0.40 o
  -3   3   2      254.73      275.28      4.22 o
  -2   3   2      162.23      171.29      2.01 o
  -1   3   2     1184.39     1269.33     21.20 o
   0   3   2      123.79      122.61      1.19 o
   2   3   2        1.41        1.87      0.24 o
   3   3   2      293.86      333.44      5.75 o
   4   3   2        9.37        8.07      0.67 o
   5   3   2        4.34        4.50      0.38 o
   6   3   2        0.04       -0.06      0.41 o
   7   3   2        1.83        1.82      0.84 o
  -8   4   2        0.02        0.20      1.81 o
  -7   4   2       13.09       14.12      1.70 o
  -6   4   2        3.14        3.30      0.33 o
  -5   4   2        9.17       11.71      0.84 o
  -4   4   2        3.23        2.56      0.45 o
  -3   4   2      247.39      268.37      2.81 o
  -2   4   2       70.09       64.70      1.05 o
  -1   4   2      502.91      557.49      6.30 o
   0   4   2      342.36      338.43      4.17 o
   1   4   2       20.72       26.82      0.49 o
   2   4   2        2.64        2.17      0.20 o
   3   4   2        0.66        0.70      0.21 o
   4   4   2       18.31       18.24      0.57 o
   5   4   2        0.93        1.23      0.36 o
   6   4   2        2.17        2.94      0.77 o
   7   4   2        1.74        2.02      1.07 o
  -8   5   2        0.86        1.80      0.99 o
  -7   5   2        4.68        4.67      0.81 o
  -6   5   2        0.05        0.12      0.46 o
  -5   5   2       17.42       16.69      0.66 o
  -4   5   2       14.49       15.53      0.86 o
  -3   5   2        7.11        8.07      0.43 o
  -2   5   2      273.94      273.52      2.69 o
  -1   5   2      108.99      113.21      1.69 o
   0   5   2       10.22        9.87      0.37 o
   1   5   2       16.20       17.60      0.62 o
   2   5   2      124.41      128.62      1.88 o
   3   5   2       29.96       32.26      0.69 o
   4   5   2       12.15       11.87      0.40 o
   5   5   2        0.05        0.13      0.60 o
   6   5   2        1.96        1.66      0.69 o
  -8   6   2        0.18       -0.73      1.75 o
  -7   6   2        0.91        1.11      2.23 o
  -6   6   2        0.41       -0.08      0.96 o
  -5   6   2        6.92        6.05      0.57 o
  -4   6   2        0.43       -0.06      0.42 o
  -3   6   2        0.18        0.51      0.41 o
  -2   6   2       44.94       43.81      0.84 o
  -1   6   2        3.16        3.26      0.30 o
   0   6   2       29.36       26.71      0.72 o
   1   6   2       35.76       37.44      0.85 o
   2   6   2      116.50      121.52      2.07 o
   3   6   2       12.96       12.42      0.68 o
   4   6   2        0.19        0.04      0.43 o
   5   6   2       11.41       13.36      0.90 o
  -7   7   2        0.12        2.57      2.08 o
  -6   7   2        3.92        3.27      1.69 o
  -5   7   2        0.26        0.12      0.68 o
  -4   7   2       32.54       31.85      1.49 o
  -3   7   2        5.15        5.09      0.41 o
  -2   7   2        0.47        0.31      0.27 o
  -1   7   2        2.37        2.17      0.29 o
   0   7   2       95.28       97.13      1.73 o
   1   7   2       43.34       44.87      0.95 o
   2   7   2       28.31       29.71      0.92 o
   3   7   2       16.40       15.41      0.73 o
   4   7   2        1.25        1.16      0.82 o
  -6   8   2        0.07       -0.32      1.09 o
  -5   8   2       13.19       12.43      1.06 o
  -4   8   2        6.74        7.25      0.76 o
  -3   8   2       10.25        9.13      0.87 o
  -2   8   2       20.40       18.02      0.62 o
  -1   8   2        4.48        4.38      0.38 o
   0   8   2       25.70       30.09      0.91 o
   1   8   2        2.40        2.36      0.48 o
   2   8   2        0.08       -0.54      0.58 o
   3   8   2        0.13       -0.02      1.18 o
  -6   9   2       21.22       19.99      2.40 o
  -5   9   2        3.23        2.32      1.28 o
  -4   9   2        6.30        6.12      1.16 o
  -3   9   2        1.00       -0.13      0.52 o
  -2   9   2        0.26        0.78      0.51 o
  -1   9   2        0.73        0.52      0.43 o
   0   9   2       26.63       30.10      2.06 o
   1   9   2        5.68        5.23      1.03 o
   2   9   2        4.79        4.21      1.32 o
  -4  10   2        1.40        1.86      0.98 o
  -3  10   2        7.13        8.68      1.13 o
  -2  10   2       32.51       35.18      1.87 o
  -1  10   2       13.96       20.41      2.00 o
   0  10   2        3.15        4.95      1.72 o
  -1 -12   3       17.82       22.36      2.11 o
   0 -12   3        2.77        3.42      1.17 o
   1 -12   3       38.69       53.00      2.21 o
   2 -12   3        3.06        2.03      0.98 o
   3 -12   3        5.51        7.54      0.95 o
   4 -12   3        0.00       -0.16      1.77 o
  -3 -11   3        8.25       12.44      1.76 o
  -2 -11   3        5.02        6.51      1.14 o
  -1 -11   3       11.67       14.88      1.68 o
   0 -11   3        3.74        2.84      0.51 o
   1 -11   3        0.42        0.45      0.59 o
   2 -11   3        0.14       -0.02      0.45 o
   3 -11   3        0.48        0.39      0.47 o
   4 -11   3        1.36        1.63      1.32 o
   5 -11   3        0.37       -0.51      1.39 o
  -4 -10   3        0.01        0.84      1.54 o
  -3 -10   3        0.31        2.03      0.85 o
  -2 -10   3        8.78        7.09      1.39 o
  -1 -10   3        4.69        4.89      0.67 o
   0 -10   3        3.11        2.92      0.34 o
   1 -10   3       10.92       12.14      0.64 o
   2 -10   3       16.48       14.73      0.65 o
   3 -10   3       20.16       19.24      0.90 o
   4 -10   3        1.61        1.30      0.65 o
   5 -10   3        5.64        5.60      1.11 o
   6 -10   3        3.25        4.43      1.94 o
  -5  -9   3        0.05        0.16      1.08 o
  -4  -9   3        0.88        1.42      0.99 o
  -3  -9   3        2.39        1.40      0.65 o
  -2  -9   3        0.12        0.18      0.42 o
  -1  -9   3        3.29        3.51      0.38 o
   0  -9   3        0.18        0.05      0.26 o
   1  -9   3        0.99        1.10      0.27 o
   2  -9   3       22.93       21.94      0.62 o
   3  -9   3        0.12       -0.10      0.36 o
   4  -9   3        0.14       -0.24      0.36 o
   5  -9   3        0.28        0.34      0.64 o
   6  -9   3        0.04        0.53      0.66 o
   7  -9   3        0.82        2.19      1.69 o
  -6  -8   3        0.08       -0.26      0.91 o
  -5  -8   3        4.69        3.95      0.97 o
  -4  -8   3        1.20        1.85      0.51 o
  -3  -8   3        2.21        1.41      0.39 o
  -2  -8   3       14.71       13.81      0.91 o
  -1  -8   3       66.04       68.36      1.47 o
   0  -8   3       19.73       18.86      0.56 o
   1  -8   3        4.66        4.48      0.36 o
   2  -8   3        0.91        0.84      0.23 o
   3  -8   3       25.75       25.36      0.81 o
   4  -8   3        1.99        2.60      0.44 o
   5  -8   3        0.91        1.40      0.50 o
   6  -8   3       15.30       16.04      1.30 o
   7  -8   3        0.25        0.59      1.37 o
  -6  -7   3       15.52        9.34      1.09 o
  -5  -7   3        0.12        0.24      0.64 o
  -4  -7   3       25.14       24.04      0.79 o
  -3  -7   3       30.55       30.40      0.82 o
  -2  -7   3        5.18        4.50      0.46 o
  -1  -7   3        1.79        1.79      0.19 o
   0  -7   3        5.18        4.13      0.27 o
   1  -7   3      144.78      143.08      1.86 o
   2  -7   3       31.26       35.54      0.69 o
   3  -7   3       11.32       12.39      0.49 o
   4  -7   3       46.97       47.95      1.86 o
   5  -7   3       10.56       12.09      0.60 o
   6  -7   3        1.02        1.80      0.49 o
   7  -7   3        0.06        0.84      0.95 o
   8  -7   3        1.15        2.60      1.76 o
  -7  -6   3        0.04        0.79      1.89 o
  -6  -6   3       68.99       70.57      3.19 o
  -5  -6   3        4.35        7.31      0.66 o
  -4  -6   3        7.17        6.84      0.51 o
  -3  -6   3        4.22        4.78      0.46 o
  -2  -6   3       33.87       35.75      0.64 o
  -1  -6   3       40.14       34.06      0.54 o
   0  -6   3       37.45       41.62      0.69 o
   1  -6   3      530.84      553.90      6.15 o
   2  -6   3       63.09       69.74      0.90 o
   3  -6   3       66.77       73.88      1.38 o
   4  -6   3       46.99       47.07      0.95 o
   5  -6   3        3.66        4.01      0.52 o
   6  -6   3        3.45        3.43      0.60 o
   7  -6   3        1.01        0.69      0.74 o
   8  -6   3        2.94        3.44      0.90 o
  -7  -5   3        4.15        4.03      0.83 o
  -6  -5   3        0.89        2.46      0.46 o
  -5  -5   3        4.84        6.34      0.63 o
  -4  -5   3       59.27       60.27      1.29 o
  -3  -5   3        2.46        4.28      0.37 o
  -2  -5   3      294.08      304.59      3.78 o
   0  -5   3      238.97      240.34      2.28 o
   1  -5   3      415.86      510.68      3.98 o
   2  -5   3      210.46      211.89      2.29 o
   3  -5   3      153.28      176.45      2.40 o
   4  -5   3        0.00        0.20      0.18 o
   5  -5   3        0.45        1.09      0.32 o
   6  -5   3       11.05       12.44      1.14 o
   7  -5   3        0.39        0.75      0.61 o
   8  -5   3        5.66        4.58      1.88 o
  -7  -4   3        9.92       10.51      1.14 o
  -6  -4   3       11.65       13.86      0.58 o
  -5  -4   3        4.08        3.07      0.38 o
  -4  -4   3        0.38        1.32      0.24 o
  -3  -4   3      704.31      710.12     20.99 o
  -2  -4   3       13.62       13.35      0.44 o
  -1  -4   3      788.91      875.24      9.16 o
   0  -4   3      213.00      207.10      1.81 o
   1  -4   3      317.18      336.88      3.75 o
   2  -4   3      203.56      180.36      2.20 o
   3  -4   3        5.20        5.34      0.59 o
   4  -4   3        3.76        2.58      0.50 o
   5  -4   3       13.41       12.48      0.52 o
   6  -4   3       38.45       39.86      3.31 o
   7  -4   3       22.49       21.26      1.44 o
   8  -4   3        8.65        6.22      1.38 o
  -7  -3   3        0.83        0.65      0.45 o
  -6  -3   3       13.40       14.49      0.44 o
  -5  -3   3      195.51      203.63      3.33 o
  -4  -3   3        0.16        0.21      0.19 o
  -3  -3   3       12.61       12.91      0.47 o
  -2  -3   3       58.79       57.56      0.65 o
  -1  -3   3       98.23       95.54      1.35 o
   0  -3   3      383.66      339.86      4.25 o
   1  -3   3       42.00       39.66      0.77 o
   2  -3   3      704.51      658.21      8.07 o
   3  -3   3        7.80        6.53      0.63 o
   4  -3   3      128.21      141.06      2.33 o
   5  -3   3       34.67       38.85      2.09 o
   6  -3   3       21.41       22.93      0.94 o
   7  -3   3       43.28       45.70      1.85 o
   8  -3   3       16.36       13.50      1.15 o
  -7  -2   3        6.05        6.11      0.53 o
  -6  -2   3       12.10       11.09      0.45 o
  -5  -2   3       43.28       43.55      0.83 o
  -4  -2   3       19.97       19.65      0.55 o
  -3  -2   3       32.51       34.03      0.50 o
  -2  -2   3      218.46      220.68      2.34 o
  -1  -2   3      727.75      661.90      9.48 o
   1  -2   3     1108.42     1062.62     33.93 o
   2  -2   3      499.19      486.63      6.29 o
   3  -2   3       38.84       36.27      0.90 o
   4  -2   3       69.98       73.33      2.43 o
   5  -2   3       11.88       10.84      0.48 o
   6  -2   3        7.76        7.80      0.40 o
   7  -2   3        1.90        2.17      0.71 o
   8  -2   3        3.96        4.53      0.83 o
  -8  -1   3        0.02       -0.01      0.73 o
  -7  -1   3        0.36        0.82      0.46 o
  -6  -1   3        0.18        0.24      0.31 o
  -5  -1   3       13.36       15.76      0.60 o
  -4  -1   3        7.44        7.80      0.24 o
  -3  -1   3      585.45      572.89      6.40 o
  -2  -1   3        5.14        3.46      0.16 o
  -1  -1   3       86.70       85.08      0.84 o
   0  -1   3      912.72      851.22     16.25 o
   1  -1   3        9.14        6.02      0.23 o
   2  -1   3      638.72      609.32     11.71 o
   3  -1   3        6.35        5.43      0.25 o
   4  -1   3       67.96       62.25      1.44 o
   5  -1   3        0.03        0.31      0.18 o
   6  -1   3        0.29        0.62      0.27 o
   7  -1   3        1.72        1.64      0.49 o
   8  -1   3        0.07       -0.54      0.72 o
  -8   0   3        0.58        0.43      0.61 o
  -7   0   3        0.96        0.90      0.46 o
  -6   0   3       46.26       42.61      1.33 o
  -5   0   3        4.60        4.86      0.44 o
  -4   0   3      111.89      106.20      1.57 o
  -3   0   3      155.67      151.25      1.68 o
  -2   0   3      502.32      466.06      4.50 o
  -1   0   3        2.80        2.01      0.12 o
   0   0   3      144.32      147.02      3.61 o
   1   0   3      654.88      657.39      9.97 o
   2   0   3       21.87       21.79      0.45 o
   3   0   3       51.23       55.18      2.05 o
   4   0   3      131.92      134.10      2.38 o
   5   0   3        2.23        2.64      0.32 o
   6   0   3        2.86        2.89      0.29 o
   7   0   3        0.67        1.43      0.66 o
   8   0   3        0.01        0.30      0.68 o
  -8   1   3        4.32        4.60      0.95 o
  -7   1   3        0.10        1.05      1.35 o
  -6   1   3       12.04       12.58      0.69 o
  -5   1   3        6.48        6.46      0.41 o
  -4   1   3      101.46       98.71      1.66 o
  -3   1   3       32.15       26.80      0.56 o
  -2   1   3       68.39       60.14      0.90 o
  -1   1   3      878.48      835.20      9.94 o
   0   1   3      238.29      235.61      3.00 o
   1   1   3      168.11      148.48      2.25 o
   2   1   3      290.22      295.04      3.86 o
   3   1   3        5.21        5.74      0.33 o
   4   1   3        4.78        4.68      0.31 o
   5   1   3        0.49        0.88      0.26 o
   6   1   3        5.35        5.14      0.58 o
   7   1   3        0.01        0.84      0.57 o
  -8   2   3       35.29       34.55      2.06 o
  -7   2   3        2.01        2.07      0.62 o
  -6   2   3        5.71        5.99      0.55 o
  -5   2   3        2.04        1.62      0.22 o
  -4   2   3        1.73        1.37      0.21 o
  -3   2   3       16.33       14.58      1.20 o
  -2   2   3      125.17      126.31      1.43 o
  -1   2   3     1102.83     1056.15     21.37 o
   0   2   3       29.03       31.04      0.51 o
   2   2   3       71.34       85.81      1.17 o
   3   2   3       75.12       80.06      1.19 o
   4   2   3        0.92        1.34      0.28 o
   5   2   3        3.23        4.21      0.59 o
   6   2   3       12.82       13.20      0.61 o
   7   2   3        0.85        1.41      0.73 o
  -8   3   3        0.01        0.53      0.80 o
  -7   3   3        6.49        4.28      0.73 o
  -6   3   3       23.16       22.34      0.77 o
  -5   3   3       64.00       65.07      1.32 o
  -4   3   3      237.68      254.11      6.31 o
  -3   3   3      609.17      642.63      7.20 o
  -2   3   3       80.03       94.14      1.40 o
  -1   3   3      190.74      246.40      2.83 o
   0   3   3      272.31      311.44      3.88 o
   1   3   3      202.23      225.53      2.56 o
   2   3   3       15.96       17.11      0.36 o
   3   3   3       66.17       64.53      0.96 o
   4   3   3       12.10       11.78      0.54 o
   5   3   3        3.74        3.08      0.44 o
   6   3   3        8.57        8.06      0.84 o
   7   3   3        1.30        2.68      0.96 o
  -8   4   3        4.97        3.88      1.71 o
  -7   4   3       16.66       12.95      1.03 o
  -6   4   3       10.50       10.39      0.47 o
  -5   4   3      224.08      230.22      5.40 o
  -4   4   3        4.24        4.79      0.42 o
  -3   4   3       76.84       93.86      1.70 o
  -2   4   3       20.14       20.31      0.64 o
  -1   4   3       85.04      109.62      1.85 o
   0   4   3       79.44       86.05      1.26 o
   1   4   3       43.75       36.51      1.10 o
   2   4   3        1.84        2.38      0.22 o
   3   4   3        0.29        0.55      0.20 o
   4   4   3       71.22       75.01      1.65 o
   5   4   3       16.18       16.37      0.86 o
   6   4   3        3.30        2.55      1.00 o
  -8   5   3        0.70       -0.83      0.93 o
  -7   5   3       27.19       28.93      2.03 o
  -6   5   3        3.54        3.51      0.59 o
  -5   5   3        0.03       -0.09      0.51 o
  -4   5   3        0.58        1.07      0.43 o
  -3   5   3       50.35       55.18      1.11 o
  -2   5   3        5.32        4.71      0.38 o
  -1   5   3       13.14       12.38      0.45 o
   0   5   3        8.81        9.76      0.41 o
   1   5   3        4.99        3.29      0.33 o
   2   5   3      110.32      111.31      2.03 o
   3   5   3       72.60       72.83      1.38 o
   4   5   3        0.09        0.12      0.27 o
   5   5   3       24.97       24.85      1.44 o
  -7   6   3        0.44        1.31      0.78 o
  -6   6   3        1.45        1.07      0.88 o
  -5   6   3       11.76       10.88      0.94 o
  -4   6   3       27.56       29.48      1.29 o
  -3   6   3       48.96       53.89      1.26 o
  -2   6   3       11.14       10.42      0.50 o
  -1   6   3        3.42        2.84      0.25 o
   0   6   3       22.61       21.18      0.55 o
   1   6   3       41.86       41.94      1.17 o
   2   6   3       36.91       43.92      1.55 o
   3   6   3        1.46        0.60      0.56 o
   4   6   3       14.13       14.29      0.98 o
  -7   7   3        0.32        1.58      0.84 o
  -6   7   3        0.00       -0.08      1.75 o
  -5   7   3       17.27       18.88      1.17 o
  -4   7   3        4.09        4.22      0.81 o
  -3   7   3        5.07        4.99      0.65 o
  -2   7   3        3.08        2.80      0.40 o
  -1   7   3        1.19        0.97      0.43 o
   0   7   3       26.16       27.71      0.85 o
   1   7   3        0.06       -0.01      0.39 o
   2   7   3       15.85       17.41      1.18 o
   3   7   3        2.15        0.28      0.72 o
  -6   8   3        4.48       -0.09      2.11 o
  -5   8   3        0.63       -0.44      1.57 o
  -4   8   3        3.62        3.71      1.21 o
  -3   8   3        1.15        2.17      0.58 o
  -2   8   3        3.64        3.70      0.51 o
  -1   8   3       15.70       16.54      0.85 o
   0   8   3        2.46        2.83      0.54 o
   1   8   3       12.59       11.85      0.95 o
   2   8   3        9.67        9.07      1.59 o
  -5   9   3        1.26        1.96      1.48 o
  -4   9   3        0.73        1.65      1.06 o
  -3   9   3        8.33        9.89      1.98 o
  -2   9   3        0.41        0.17      0.49 o
  -1   9   3        3.23        4.73      1.33 o
   0   9   3        5.35        5.70      1.63 o
   1   9   3        0.28       -0.04      1.30 o
  -1 -12   4       14.16       17.96      2.01 o
   0 -12   4        5.84        6.33      1.11 o
   1 -12   4       12.20       15.53      1.53 o
   2 -12   4        2.70        1.73      1.17 o
   3 -12   4        0.30        1.01      1.58 o
   4 -12   4        2.56        1.77      2.17 o
  -3 -11   4        5.45        7.93      1.14 o
  -2 -11   4        0.81       -0.08      0.75 o
  -1 -11   4        5.12        6.38      1.18 o
   0 -11   4        0.04        0.63      0.47 o
   1 -11   4        0.14        0.09      0.45 o
   2 -11   4        0.77        0.31      0.40 o
   3 -11   4        1.01        2.37      1.37 o
   4 -11   4       10.22        9.20      1.44 o
   5 -11   4        7.03        3.16      1.44 o
  -4 -10   4        0.00        0.37      0.86 o
  -3 -10   4        0.07        1.18      0.65 o
  -2 -10   4        0.00       -0.05      0.51 o
  -1 -10   4        9.85        7.26      0.45 o
   0 -10   4        0.14        0.16      0.50 o
   1 -10   4        1.04        0.58      0.32 o
   2 -10   4       33.19       31.54      0.89 o
   3 -10   4        4.01        4.08      0.51 o
   4 -10   4       16.65       15.33      0.82 o
   5 -10   4       17.67       20.30      1.54 o
   6 -10   4       10.35       12.13      2.63 o
  -5  -9   4        0.02       -0.25      0.87 o
  -4  -9   4        1.67        2.02      0.79 o
  -3  -9   4        9.24       10.76      1.03 o
  -2  -9   4        2.96        3.40      0.43 o
  -1  -9   4        0.96        1.04      0.24 o
   0  -9   4        3.67        2.78      0.24 o
   1  -9   4        3.20        3.63      0.27 o
   2  -9   4        0.04       -0.04      0.23 o
   3  -9   4        3.72        3.75      0.44 o
   4  -9   4        2.02        1.03      0.33 o
   5  -9   4        2.74        2.85      0.54 o
   6  -9   4        2.58        1.29      1.54 o
   7  -9   4        0.86        0.02      1.31 o
  -6  -8   4        0.13        1.88      0.87 o
  -5  -8   4        0.06        0.54      0.79 o
  -4  -8   4        0.17        0.85      0.48 o
  -3  -8   4        0.01        0.24      0.36 o
  -2  -8   4        3.84        3.72      0.42 o
  -1  -8   4       27.48       26.68      0.84 o
   0  -8   4        1.55        1.96      0.22 o
   1  -8   4       15.87       15.31      0.49 o
   2  -8   4        7.96        6.68      0.36 o
   3  -8   4       34.24       36.42      1.16 o
   4  -8   4        0.39        0.54      0.40 o
   5  -8   4        0.29        0.11      0.40 o
   6  -8   4        2.67        3.06      0.54 o
   7  -8   4        0.47        3.50      1.88 o
  -6  -7   4        0.00       -0.75      0.85 o
  -5  -7   4        0.29        0.29      0.58 o
  -4  -7   4       27.57       27.38      1.02 o
  -3  -7   4        0.47        0.59      0.26 o
  -2  -7   4        7.57        5.41      0.42 o
  -1  -7   4      125.33      124.93      1.66 o
   0  -7   4       73.75       77.11      1.09 o
   1  -7   4      124.79      124.12      2.37 o
   2  -7   4        0.18        0.15      0.40 o
   3  -7   4       21.76       23.32      1.05 o
   4  -7   4        0.04       -0.12      0.31 o
   5  -7   4        1.29        1.55      0.33 o
   6  -7   4        0.08        0.09      0.48 o
   7  -7   4        0.05       -0.11      0.69 o
  -7  -6   4        1.97        2.09      0.90 o
  -6  -6   4        2.35        1.40      0.66 o
  -5  -6   4       18.86       19.59      1.19 o
  -4  -6   4        2.92        2.58      0.44 o
  -3  -6   4       57.18       59.20      1.54 o
  -2  -6   4       25.69       26.02      0.44 o
  -1  -6   4      111.42      105.66      1.19 o
   0  -6   4        0.24        0.15      0.23 o
   1  -6   4      263.74      247.39      2.24 o
   2  -6   4      202.56      201.11      2.09 o
   3  -6   4       54.61       56.71      1.36 o
   4  -6   4        4.07        3.82      0.58 o
   5  -6   4        6.55        6.68      0.40 o
   6  -6   4        1.57        2.21      0.52 o
   7  -6   4        2.61        2.49      1.41 o
   8  -6   4        3.26        4.10      1.11 o
  -7  -5   4        1.09        1.63      0.65 o
  -6  -5   4        0.04       -0.22      0.45 o
  -5  -5   4        1.87        1.57      0.27 o
  -4  -5   4       20.37       20.58      0.53 o
  -3  -5   4      210.31      219.65      2.75 o
  -2  -5   4        9.49        9.58      0.33 o
   0  -5   4       71.97       61.09      0.73 o
   1  -5   4      699.58      723.60      7.15 o
   2  -5   4       52.11       51.26      0.83 o
   3  -5   4      160.33      164.98      2.60 o
   4  -5   4        1.78        2.58      0.41 o
   5  -5   4        2.08        2.34      0.27 o
   6  -5   4        8.50        8.48      1.00 o
   7  -5   4        1.38        2.75      0.66 o
   8  -5   4        1.37        3.94      1.01 o
  -7  -4   4       18.83       18.41      1.73 o
  -6  -4   4       27.59       24.95      0.62 o
  -5  -4   4      257.94      274.63      5.20 o
  -4  -4   4       71.44       71.33      1.66 o
  -3  -4   4      259.12      285.22      3.20 o
  -2  -4   4      118.63      125.02      1.53 o
  -1  -4   4      716.70      718.53     10.17 o
   0  -4   4      167.27      159.20      1.66 o
   1  -4   4      366.19      372.10      3.88 o
   2  -4   4        4.95        4.86      0.35 o
   3  -4   4       27.25       30.91      1.70 o
   4  -4   4        0.19        0.13      0.19 o
   5  -4   4        8.89        9.13      0.64 o
   6  -4   4        0.23        0.22      0.53 o
   7  -4   4       13.73       13.51      1.67 o
   8  -4   4        8.20        6.96      1.32 o
  -7  -3   4       65.00       59.64      1.83 o
  -6  -3   4       16.59       16.69      0.60 o
  -5  -3   4       21.45       21.53      0.58 o
  -4  -3   4        2.10        3.56      0.30 o
  -3  -3   4      165.22      184.03      1.93 o
  -2  -3   4       17.13       17.89      0.58 o
  -1  -3   4      391.80      362.80      3.84 o
   0  -3   4        0.56       -0.17      0.17 o
   1  -3   4       35.70       39.47      0.91 o
   2  -3   4      465.05      492.36      6.67 o
   3  -3   4      152.67      172.55      2.08 o
   4  -3   4      146.58      156.46      3.08 o
   5  -3   4      172.52      184.41      3.94 o
   6  -3   4       82.48       84.48      2.07 o
   7  -3   4       18.07       17.16      0.89 o
   8  -3   4       10.40        9.72      1.25 o
  -7  -2   4        0.01       -0.29      0.50 o
  -6  -2   4        0.35        0.60      0.31 o
  -5  -2   4       15.76       14.93      0.46 o
  -4  -2   4       22.30       23.10      0.53 o
  -3  -2   4      387.13      390.15      4.02 o
  -2  -2   4      129.34      133.89      1.54 o
  -1  -2   4      209.95      198.27      2.16 o
   1  -2   4      797.53      815.92     13.64 o
   2  -2   4      138.72      152.54      2.07 o
   3  -2   4      360.89      386.46      5.49 o
   4  -2   4      281.23      309.73      4.48 o
   5  -2   4       36.57       39.05      0.99 o
   6  -2   4       25.50       27.76      0.91 o
   7  -2   4        5.92        4.22      0.64 o
   8  -2   4        0.03        0.58      1.14 o
  -8  -1   4        1.72        1.01      0.70 o
  -7  -1   4        0.00        0.42      0.57 o
  -6  -1   4        6.84        6.89      0.55 o
  -5  -1   4       67.41       70.87      1.71 o
  -4  -1   4        3.99        3.81      0.22 o
  -3  -1   4      170.43      163.38      1.73 o
  -2  -1   4       46.21       42.40      0.62 o
  -1  -1   4        9.34        9.07      0.26 o
   0  -1   4      153.40      145.22      1.80 o
   1  -1   4      285.52      314.86      4.06 o
   2  -1   4       87.54       81.59      1.56 o
   3  -1   4       38.52       37.56      0.77 o
   4  -1   4       17.31       16.15      0.56 o
   5  -1   4        0.93        0.96      0.24 o
   6  -1   4        0.20        0.24      0.33 o
   7  -1   4        2.39        1.41      0.78 o
   8  -1   4        5.28        4.92      1.20 o
  -8   0   4        1.46        1.39      0.66 o
  -7   0   4        1.04        0.56      0.68 o
  -6   0   4        0.44        0.51      0.55 o
  -5   0   4        0.12        0.78      0.37 o
  -4   0   4       27.43       27.52      0.59 o
  -3   0   4       78.80       75.90      1.09 o
  -2   0   4       68.80       69.33      0.94 o
  -1   0   4      228.28      246.09      2.78 o
   0   0   4      126.02      137.14      2.23 o
   1   0   4      247.28      244.36      3.49 o
   2   0   4       22.18       21.99      0.41 o
   3   0   4       84.36       81.81      1.40 o
   4   0   4       53.81       52.66      0.85 o
   5   0   4       15.40       14.29      0.70 o
   6   0   4        0.58        0.96      0.47 o
   7   0   4        0.07        0.74      0.76 o
  -8   1   4        1.16       -0.02      0.68 o
  -7   1   4        0.80        0.66      0.57 o
  -6   1   4       17.66       17.29      0.90 o
  -5   1   4        3.95        3.31      0.24 o
  -4   1   4       14.59       14.95      0.75 o
  -3   1   4       45.26       50.27      0.77 o
  -2   1   4       49.91       50.92      0.67 o
  -1   1   4      300.08      288.16      3.10 o
   0   1   4       89.77       88.53      1.08 o
   1   1   4       77.57       80.73      1.94 o
   2   1   4       43.37       42.48      0.74 o
   3   1   4       19.36       18.30      0.68 o
   4   1   4       15.41       16.18      0.60 o
   5   1   4        0.26        0.15      0.36 o
   6   1   4        0.99        0.48      0.53 o
   7   1   4        0.57        0.18      0.62 o
  -8   2   4        1.59        1.29      0.87 o
  -7   2   4        5.32        5.80      0.97 o
  -6   2   4        1.65        1.29      0.20 o
  -5   2   4        1.26        1.42      0.26 o
  -4   2   4        7.59        7.78      0.49 o
  -3   2   4        8.74        8.63      0.36 o
  -2   2   4        3.84        3.54      0.26 o
  -1   2   4      339.37      344.05      3.32 o
   0   2   4       77.50       75.43      1.04 o
   1   2   4       24.23       18.81      0.38 o
   2   2   4       22.69       20.39      0.40 o
   3   2   4      136.07      147.37      3.44 o
   4   2   4       16.59       16.63      0.58 o
   5   2   4        0.00        0.66      0.61 o
   6   2   4        7.09        6.92      0.60 o
  -8   3   4        3.58        2.39      0.99 o
  -7   3   4        3.01        2.41      0.81 o
  -6   3   4       19.17       17.80      0.77 o
  -5   3   4        9.85        9.50      0.46 o
  -4   3   4        2.94        2.16      0.31 o
  -3   3   4       21.31       21.86      0.75 o
  -2   3   4        0.00        0.88      0.24 o
  -1   3   4       53.44       56.66      1.13 o
   0   3   4       27.86       28.87      0.77 o
   1   3   4      234.99      242.92      2.60 o
   2   3   4       89.25       89.51      1.02 o
   3   3   4       28.49       26.96      0.66 o
   4   3   4        0.02       -0.12      0.30 o
   5   3   4        2.15        0.91      0.54 o
   6   3   4        1.07        1.73      2.14 o
  -8   4   4        8.98        9.08      1.92 o
  -7   4   4       50.79       42.94      4.18 o
  -6   4   4        9.50        9.01      0.82 o
  -5   4   4       75.13       82.73      1.75 o
  -4   4   4       16.46       19.04      0.80 o
  -3   4   4       44.73       47.63      1.33 o
  -2   4   4       17.64       19.30      0.64 o
  -1   4   4       46.37       48.33      0.91 o
   0   4   4       14.20       13.84      0.42 o
   1   4   4       58.26       54.81      0.98 o
   2   4   4       21.96       20.98      1.06 o
   3   4   4        1.09        0.92      0.25 o
   4   4   4        0.01        0.28      0.27 o
   5   4   4       15.09       14.57      0.91 o
  -7   5   4       14.08       14.39      2.50 o
  -6   5   4        0.54        1.03      1.35 o
  -5   5   4       12.34        9.91      2.75 o
  -4   5   4        3.95        3.26      0.56 o
  -3   5   4       28.50       27.79      0.94 o
  -2   5   4       28.05       30.54      0.84 o
  -1   5   4       17.02       15.71      0.52 o
   0   5   4        2.79        2.75      0.44 o
   1   5   4        4.07        2.50      0.30 o
   2   5   4       39.48       33.21      0.80 o
   3   5   4       41.80       39.83      0.90 o
   4   5   4       21.77       17.61      0.93 o
  -7   6   4        0.32        0.29      0.82 o
  -6   6   4        0.65       -0.08      1.06 o
  -5   6   4        9.32        8.08      1.16 o
  -4   6   4       30.86       36.37      2.93 o
  -3   6   4       29.59       31.98      1.01 o
  -2   6   4        7.87        7.56      0.43 o
  -1   6   4       14.23       10.83      0.74 o
   0   6   4       81.34       71.11      1.68 o
   1   6   4       68.76       64.14      1.32 o
   2   6   4       45.37       43.50      1.17 o
   3   6   4       14.68       14.56      1.84 o
   4   6   4        6.04        5.96      1.29 o
  -6   7   4        1.91        2.31      1.38 o
  -5   7   4       11.04       12.13      1.70 o
  -4   7   4        1.32        6.69      1.13 o
  -3   7   4        3.21        1.78      1.07 o
  -2   7   4       13.98       12.86      0.48 o
  -1   7   4       50.17       47.00      1.57 o
   0   7   4        0.00        0.61      0.52 o
   1   7   4        3.18        2.28      0.47 o
   2   7   4        0.43        1.71      1.10 o
  -5   8   4        0.67       -0.51      1.75 o
  -4   8   4        0.15        0.21      1.36 o
  -3   8   4       11.47       10.06      0.98 o
  -2   8   4       15.12       13.79      0.99 o
  -1   8   4        2.72        2.73      0.75 o
   0   8   4        0.34        0.27      0.54 o
   1   8   4        8.52        9.17      1.74 o
  -3   9   4        0.05       -0.06      0.92 o
  -2 -12   5        0.18       -0.33      1.41 o
  -1 -12   5        3.16        3.44      1.17 o
   0 -12   5        0.26        0.62      1.12 o
   1 -12   5        2.12        1.56      0.61 o
   2 -12   5        0.14       -0.65      0.65 o
   3 -12   5        0.43        0.55      1.09 o
   4 -12   5        1.21        2.16      1.47 o
  -3 -11   5        7.35        8.46      1.03 o
  -2 -11   5        2.15        2.24      0.95 o
  -1 -11   5        1.06        0.78      0.53 o
   0 -11   5        3.28        3.61      0.73 o
   1 -11   5        2.36        0.68      0.38 o
   2 -11   5        3.18        2.06      0.48 o
   3 -11   5       20.52       14.02      1.79 o
   4 -11   5        0.85       -0.27      1.18 o
   5 -11   5       18.60       17.86      2.83 o
  -4 -10   5        0.98        0.54      0.71 o
  -3 -10   5        0.08        0.43      0.53 o
  -2 -10   5        0.29        0.18      0.46 o
  -1 -10   5        0.45        0.63      0.49 o
   0 -10   5       35.10       33.87      1.06 o
   1 -10   5       57.36       51.59      1.09 o
   2 -10   5       11.72        8.37      0.49 o
   3 -10   5       38.30       34.54      1.56 o
   4 -10   5       31.48       30.98      5.19 o
   5 -10   5        8.59        8.06      1.01 o
   6 -10   5       14.68       15.48      2.02 o
  -5  -9   5        3.11        2.22      0.81 o
  -4  -9   5        1.38        0.52      0.67 o
  -3  -9   5        1.87        1.91      0.74 o
  -2  -9   5       46.89       45.67      1.68 o
  -1  -9   5       22.16       21.96      0.62 o
   0  -9   5       20.16       14.40      0.68 o
   1  -9   5       11.11       10.92      0.39 o
   2  -9   5       86.07       90.78      1.91 o
   3  -9   5       11.33       11.70      0.51 o
   4  -9   5       19.11       19.06      1.17 o
   5  -9   5        4.38        5.18      0.55 o
   6  -9   5        0.65       -1.50      1.50 o
  -6  -8   5        0.26        0.67      1.09 o
  -5  -8   5        0.96        1.81      0.63 o
  -4  -8   5       12.93       13.05      0.74 o
  -3  -8   5        7.84        8.83      0.85 o
  -2  -8   5        0.00        0.09      0.14 o
  -1  -8   5        4.22        3.98      0.39 o
   0  -8   5        8.85        8.65      0.34 o
   1  -8   5        2.55        1.99      0.25 o
   2  -8   5        1.85        1.15      0.22 o
   3  -8   5        1.99        1.50      0.26 o
   4  -8   5        0.41        0.66      0.41 o
   5  -8   5        0.82        0.99      0.30 o
   6  -8   5        0.60        0.81      0.73 o
   7  -8   5       16.76       19.52      2.48 o
  -6  -7   5        2.48        3.01      1.14 o
  -5  -7   5        3.52        4.70      0.67 o
  -4  -7   5       19.52       22.85      0.75 o
  -3  -7   5        6.01        6.80      0.36 o
  -2  -7   5        7.68        6.96      0.26 o
  -1  -7   5       16.13       18.68      0.44 o
   0  -7   5        0.56        0.60      0.36 o
   1  -7   5        0.95        1.08      0.19 o
   2  -7   5        0.00       -0.16      0.18 o
   3  -7   5       29.19       28.51      0.81 o
   4  -7   5       31.91       32.57      0.88 o
   5  -7   5        2.87        3.70      0.47 o
   6  -7   5        0.50        0.49      0.36 o
   7  -7   5        0.04        0.31      1.30 o
  -7  -6   5        1.04        0.20      0.88 o
  -6  -6   5        5.92        8.03      0.85 o
  -5  -6   5        8.42        8.90      0.34 o
  -4  -6   5        0.68        0.49      0.23 o
  -3  -6   5        0.01        0.17      0.23 o
  -2  -6   5       20.09       21.12      0.46 o
  -1  -6   5       10.18        8.42      0.36 o
   0  -6   5        6.20        6.96      0.52 o
   1  -6   5      152.04      139.54      2.39 o
   2  -6   5      232.14      224.58      2.86 o
   3  -6   5       34.67       38.73      0.76 o
   4  -6   5        0.08        0.44      0.40 o
   5  -6   5        6.95        8.64      0.65 o
   6  -6   5        0.61        0.68      0.42 o
   7  -6   5        2.77        1.47      1.93 o
  -7  -5   5        0.09        0.22      0.73 o
  -6  -5   5        4.80        5.44      0.50 o
  -5  -5   5        3.73        3.32      0.35 o
  -4  -5   5       18.69       18.58      0.48 o
  -3  -5   5       14.22       17.60      0.50 o
  -2  -5   5        3.59        3.58      0.23 o
  -1  -5   5       17.80       15.48      0.37 o
   0  -5   5       51.86       46.71      1.25 o
   1  -5   5      543.18      547.18     11.64 o
   2  -5   5      210.35      204.97      2.27 o
   3  -5   5        7.24        5.79      0.42 o
   4  -5   5        6.86        6.71      0.56 o
   5  -5   5        9.58        9.85      0.56 o
   6  -5   5        0.20        0.04      0.71 o
   7  -5   5        1.53        0.33      0.66 o
   8  -5   5        0.32        1.53      0.81 o
  -7  -4   5        6.89        7.85      1.43 o
  -6  -4   5        0.49        0.70      0.49 o
  -5  -4   5       28.47       29.29      0.88 o
  -4  -4   5        4.50        5.39      0.56 o
  -3  -4   5       30.17       26.42      0.65 o
  -2  -4   5       63.16       62.01      0.77 o
  -1  -4   5      147.55      144.51      2.18 o
   0  -4   5      201.29      196.00      2.09 o
   1  -4   5        5.63        7.44      0.34 o
   2  -4   5       34.34       33.30      0.63 o
   3  -4   5       36.94       35.30      1.00 o
   4  -4   5       35.60       34.86      0.72 o
   5  -4   5       20.96       21.31      0.76 o
   6  -4   5        0.72        0.81      0.37 o
   7  -4   5        2.85        2.55      0.68 o
   8  -4   5        0.80       -0.30      0.69 o
  -7  -3   5       33.19       34.48      3.22 o
  -6  -3   5        1.30        0.88      0.29 o
  -5  -3   5       28.76       29.08      0.66 o
  -4  -3   5        0.01       -0.23      0.23 o
  -3  -3   5       10.44       11.23      0.52 o
  -2  -3   5        0.00        0.07      0.15 o
  -1  -3   5       61.20       67.58      1.05 o
   0  -3   5        1.84        2.09      0.14 o
   1  -3   5      441.35      508.48      5.79 o
   2  -3   5       56.44       58.19      1.07 o
   3  -3   5      433.06      471.48      6.28 o
   4  -3   5        3.51        2.83      0.34 o
   5  -3   5       19.04       20.24      0.73 o
   6  -3   5        5.41        6.16      0.47 o
   7  -3   5        0.50        0.91      0.72 o
   8  -3   5        0.26        0.46      1.10 o
  -7  -2   5        8.04        6.20      0.66 o
  -6  -2   5        3.73        3.61      0.43 o
  -5  -2   5        0.00       -0.08      0.19 o
  -4  -2   5       19.04       20.76      0.44 o
  -3  -2   5      105.96      121.81      1.75 o
  -2  -2   5       61.90       73.19      0.79 o
  -1  -2   5      842.33      915.67     15.36 o
   0  -2   5      240.85      281.44      2.51 o
   1  -2   5      360.96      448.87      4.69 o
   2  -2   5      296.58      325.21      6.51 o
   3  -2   5       57.35       68.87      1.55 o
   4  -2   5       80.06       82.68      1.43 o
   5  -2   5        0.45        0.60      0.32 o
   6  -2   5        0.45        0.46      0.41 o
   7  -2   5        1.93        1.39      0.57 o
  -8  -1   5        0.00        0.21      0.81 o
  -7  -1   5        0.74        0.36      0.56 o
  -6  -1   5        9.32        9.07      0.43 o
  -5  -1   5       10.47        9.15      0.54 o
  -4  -1   5       23.56       24.81      0.76 o
  -3  -1   5       65.44       68.80      1.18 o
  -2  -1   5      600.97      605.88      8.40 o
  -1  -1   5      223.70      256.20      2.62 o
   0  -1   5      763.23      779.06     10.73 o
   1  -1   5      170.60      170.16      1.83 o
   2  -1   5       91.29      105.40      1.39 o
   3  -1   5       30.98       31.33      0.65 o
   4  -1   5        1.05        1.59      0.38 o
   5  -1   5        0.96        0.74      0.44 o
   6  -1   5       29.10       29.71      0.89 o
   7  -1   5       10.30       10.43      1.35 o
  -8   0   5        0.16        1.40      1.72 o
  -7   0   5        0.22        0.07      0.47 o
  -6   0   5        2.31        2.17      0.30 o
  -5   0   5       19.94       17.81      0.62 o
  -4   0   5       30.96       31.51      0.75 o
  -3   0   5      128.04      130.44      1.68 o
  -2   0   5        1.69        1.94      0.17 o
  -1   0   5       60.31       58.62      0.82 o
   0   0   5       38.41       44.38      2.02 o
   1   0   5        6.66        6.07      0.33 o
   2   0   5        4.87        4.14      0.18 o
   3   0   5       45.13       44.39      1.03 o
   4   0   5       42.68       44.24      1.91 o
   5   0   5       18.14       17.79      0.70 o
   6   0   5       99.90      103.32      3.48 o
   7   0   5        8.91        8.72      0.99 o
  -8   1   5        0.00       -0.07      0.91 o
  -7   1   5        4.74        5.54      0.87 o
  -6   1   5       16.09       14.43      0.63 o
  -5   1   5        0.04        0.09      0.26 o
  -4   1   5       17.07       18.46      0.51 o
  -3   1   5        2.73        2.70      0.26 o
  -2   1   5        0.08        0.31      0.16 o
  -1   1   5       56.62       56.70      0.90 o
   0   1   5        2.43        3.61      0.30 o
   1   1   5       50.09       50.73      1.11 o
   2   1   5        4.17        4.11      0.22 o
   3   1   5       10.86        9.41      0.37 o
   4   1   5       48.06       52.22      2.65 o
   5   1   5        2.38        2.76      0.39 o
   6   1   5        5.94        4.86      0.58 o
   7   1   5        0.00       -1.76      2.21 o
  -8   2   5        1.54        1.27      1.26 o
  -7   2   5        0.26       -0.43      0.65 o
  -6   2   5        1.16        1.54      0.30 o
  -5   2   5       10.79        9.47      0.60 o
  -4   2   5       18.02       16.38      0.62 o
  -3   2   5      113.08      108.68      2.26 o
  -2   2   5       28.21       28.50      0.62 o
  -1   2   5       23.94       20.30      0.42 o
   0   2   5      130.92      128.85      1.64 o
   1   2   5        0.82        0.66      0.29 o
   2   2   5       38.75       40.83      1.44 o
   3   2   5       49.37       55.53      1.66 o
   4   2   5        7.99        6.31      0.69 o
   5   2   5        2.64        2.67      0.37 o
   6   2   5        1.36        1.56      0.56 o
  -8   3   5        0.11       -0.78      1.02 o
  -7   3   5        1.76        1.15      0.73 o
  -6   3   5        0.31        0.85      0.30 o
  -5   3   5        8.25        8.64      0.51 o
  -4   3   5       39.83       41.45      1.26 o
  -3   3   5      134.69      139.23      2.33 o
  -2   3   5        1.73        1.34      0.28 o
  -1   3   5       35.02       37.46      1.33 o
   0   3   5       46.52       50.92      0.84 o
   1   3   5        0.91        1.77      0.20 o
   2   3   5       40.00       39.96      0.93 o
   3   3   5       19.39       21.30      0.87 o
   4   3   5       14.30       15.09      0.85 o
   5   3   5        0.20        0.66      0.50 o
   6   3   5        4.91        5.63      1.34 o
  -7   4   5        1.72        2.89      1.57 o
  -6   4   5        2.62        1.30      0.61 o
  -5   4   5       30.62       32.05      1.22 o
  -4   4   5        8.73        8.71      0.74 o
  -3   4   5        0.64        0.71      0.38 o
  -2   4   5       11.80       12.08      1.05 o
  -1   4   5       13.46       11.08      0.46 o
   0   4   5        2.26        1.80      0.26 o
   1   4   5        0.95        2.00      0.31 o
   2   4   5       46.14       47.91      1.33 o
   3   4   5       36.52       35.03      0.98 o
   4   4   5       21.41       23.39      1.90 o
   5   4   5        0.28        4.36      1.83 o
  -7   5   5        0.52        0.39      0.80 o
  -6   5   5        0.48        0.35      0.71 o
  -5   5   5        3.49        2.83      0.53 o
  -4   5   5        4.50        2.94      0.79 o
  -3   5   5        1.61        1.73      0.59 o
  -2   5   5        0.55        0.15      0.37 o
  -1   5   5       84.25       80.01      2.09 o
   0   5   5       15.50       13.36      0.47 o
   1   5   5      114.62      115.04      2.29 o
   2   5   5       25.44       26.36      1.01 o
   3   5   5        6.22        5.59      0.66 o
   4   5   5        4.96        5.17      2.12 o
  -6   6   5        3.99        3.66      1.26 o
  -5   6   5        8.39        7.30      1.56 o
  -4   6   5        1.76        3.09      1.18 o
  -3   6   5       52.57       47.81      2.36 o
  -2   6   5       26.23       23.90      0.87 o
  -1   6   5       48.58       38.17      1.23 o
   0   6   5        0.01        0.33      0.41 o
   1   6   5        1.64        1.79      0.42 o
   2   6   5       21.13       17.14      1.76 o
   3   6   5        1.09        2.59      1.13 o
  -5   7   5       10.72       12.38      1.88 o
  -4   7   5       28.97       28.52      1.66 o
  -3   7   5       12.73       10.06      0.80 o
  -2   7   5        5.80        2.91      0.67 o
  -1   7   5        0.01        0.36      0.49 o
   0   7   5       34.13       27.77      1.70 o
   1   7   5        3.30        3.38      1.31 o
  -4   8   5        0.09       -0.14      1.50 o
  -3   8   5        0.05        0.81      0.80 o
  -2   8   5        9.91        9.94      1.94 o
  -1   8   5        0.16       -0.73      0.99 o
   2 -13   6        0.01       -1.19      1.59 o
  -2 -12   6        0.19        0.61      0.76 o
  -1 -12   6        2.34        1.44      1.02 o
   0 -12   6        1.01        2.02      0.94 o
   1 -12   6        3.31        2.64      0.68 o
   2 -12   6        0.88        1.38      1.04 o
   3 -12   6        0.89        0.28      1.34 o
   4 -12   6        0.07       -0.50      1.61 o
  -3 -11   6        1.92        3.20      0.80 o
  -2 -11   6        0.64        1.67      0.89 o
  -1 -11   6        3.38        4.30      0.46 o
   0 -11   6        3.18        2.86      1.29 o
   1 -11   6        3.89        3.75      0.88 o
   2 -11   6        0.15       -0.16      1.03 o
   3 -11   6        0.14        0.49      1.38 o
   4 -11   6        0.27        0.52      1.31 o
   5 -11   6        1.02        0.91      1.16 o
  -4 -10   6        1.45        0.71      1.26 o
  -3 -10   6        9.24        7.83      0.84 o
  -2 -10   6        4.54        4.16      0.93 o
  -1 -10   6       80.98       76.41      2.22 o
   0 -10   6        0.30        0.56      0.39 o
   1 -10   6       24.45       19.94      0.86 o
   2 -10   6       26.67       22.35      1.01 o
   3 -10   6       45.11       45.22      4.04 o
   4 -10   6        2.75        0.66      0.96 o
   5 -10   6        0.00        0.24      1.58 o
   6 -10   6        1.17        0.57      1.82 o
  -5  -9   6        9.02        9.01      1.08 o
  -4  -9   6        3.69        4.19      0.99 o
  -3  -9   6       47.66       48.87      3.40 o
  -2  -9   6       14.40       11.63      0.61 o
  -1  -9   6       22.26       16.43      0.50 o
   0  -9   6       76.51       67.19      1.57 o
   1  -9   6       85.21       75.61      1.52 o
   2  -9   6        0.04        0.68      0.55 o
   3  -9   6       18.92       20.93      0.65 o
   4  -9   6        0.84        1.33      0.34 o
   5  -9   6        0.23       -0.70      0.70 o
   6  -9   6       18.72       15.08      3.06 o
  -6  -8   6        3.00        3.10      1.42 o
  -5  -8   6        2.71        3.47      0.69 o
  -4  -8   6       17.47       16.56      0.83 o
  -3  -8   6        1.24        0.97      0.22 o
  -2  -8   6       43.53       42.38      0.70 o
  -1  -8   6       23.22       21.72      0.50 o
   0  -8   6        2.49        3.08      0.28 o
   1  -8   6       54.24       57.11      1.14 o
   2  -8   6       15.80       19.41      0.86 o
   3  -8   6       34.17       37.33      0.87 o
   4  -8   6       90.96       98.09      2.16 o
   5  -8   6       17.39       16.32      0.68 o
   6  -8   6      140.05      159.92      6.34 o
   7  -8   6       14.63       10.60      2.27 o
  -6  -7   6        2.33        2.85      0.84 o
  -5  -7   6        0.13        0.01      0.58 o
  -4  -7   6       10.43       10.15      0.47 o
  -3  -7   6       13.00       14.63      0.45 o
  -2  -7   6       10.04       10.82      0.40 o
  -1  -7   6        8.54        8.03      0.38 o
   0  -7   6       52.15       54.75      1.04 o
   1  -7   6      140.28      144.74      2.02 o
   2  -7   6       13.85       14.60      0.77 o
   3  -7   6       44.30       42.90      0.94 o
   4  -7   6       58.63       55.48      1.13 o
   5  -7   6       58.00       60.34      1.36 o
   6  -7   6       34.04       36.75      1.43 o
   7  -7   6       15.18       14.36      2.42 o
  -7  -6   6        0.01       -0.31      0.87 o
  -6  -6   6        0.08       -0.37      0.78 o
  -5  -6   6        6.33        6.75      0.74 o
  -4  -6   6        4.56        4.80      0.33 o
  -3  -6   6       20.20       21.83      0.48 o
  -2  -6   6       31.62       33.83      0.51 o
  -1  -6   6       56.52       56.45      1.02 o
   0  -6   6       15.01       14.58      0.54 o
   1  -6   6        0.07        0.48      0.34 o
   2  -6   6       15.36       12.88      0.50 o
   3  -6   6        0.28        0.40      0.30 o
   4  -6   6        0.85        0.88      0.18 o
   5  -6   6        5.18        6.16      0.44 o
   6  -6   6        4.68        4.20      0.61 o
   7  -6   6        1.58        0.18      1.10 o
  -6  -5   6        4.13        3.43      0.88 o
  -5  -5   6       17.22       19.02      0.53 o
  -4  -5   6       10.42       10.88      0.40 o
  -3  -5   6       25.96       27.08      0.62 o
  -2  -5   6        2.10        2.06      0.23 o
  -1  -5   6      118.80      110.23      1.73 o
   0  -5   6        3.14        4.77      0.31 o
   1  -5   6       66.33       59.88      1.29 o
   2  -5   6       50.75       52.05      1.35 o
   3  -5   6       15.05       14.22      0.44 o
   4  -5   6        8.45        8.73      0.78 o
   5  -5   6        8.13        8.66      0.61 o
   6  -5   6        3.18        3.29      0.48 o
   7  -5   6        0.87        0.25      0.74 o
  -7  -4   6        0.86        2.10      1.15 o
  -6  -4   6        0.38        0.80      0.42 o
  -5  -4   6       17.91       18.11      0.51 o
  -4  -4   6        5.08        6.30      0.47 o
  -3  -4   6       10.54        9.66      0.40 o
  -2  -4   6       25.34       24.60      0.51 o
  -1  -4   6      191.70      192.70      2.38 o
   0  -4   6       34.56       34.36      0.65 o
   1  -4   6       11.63       14.02      0.42 o
   2  -4   6        7.76        8.04      0.62 o
   3  -4   6        0.12        0.14      0.20 o
   4  -4   6       84.66       83.69      1.63 o
   5  -4   6       13.56       13.71      0.92 o
   6  -4   6        0.92        0.46      0.41 o
   7  -4   6        7.14        7.69      0.96 o
  -7  -3   6        0.28        0.21      0.56 o
  -6  -3   6        0.11        0.37      0.31 o
  -5  -3   6        7.00        7.61      0.38 o
  -4  -3   6        0.30       -0.14      0.21 o
  -3  -3   6      143.82      146.59      1.83 o
  -2  -3   6       10.13        8.78      0.25 o
  -1  -3   6       88.30      100.24      1.29 o
   0  -3   6        0.98        1.16      0.17 o
   1  -3   6       13.14        9.53      0.24 o
   2  -3   6       31.52       29.94      1.06 o
   3  -3   6        1.71        1.65      0.38 o
   4  -3   6       22.88       22.76      0.88 o
   5  -3   6        1.66        1.39      0.61 o
   6  -3   6        0.41        0.88      0.49 o
   7  -3   6        0.31       -0.35      0.71 o
  -7  -2   6        2.54        1.60      1.29 o
  -6  -2   6       14.64       14.03      0.53 o
  -5  -2   6       30.83       26.45      0.69 o
  -4  -2   6        7.19        7.96      0.37 o
  -3  -2   6      361.64      401.86      4.44 o
  -2  -2   6       85.54       94.17      0.98 o
  -1  -2   6      128.49      158.92      1.93 o
   0  -2   6      162.57      173.41      2.03 o
   1  -2   6      469.33      493.10      5.90 o
   2  -2   6       24.76       25.42      0.57 o
   3  -2   6       11.14       10.91      0.46 o
   4  -2   6        0.07        0.62      0.29 o
   5  -2   6        0.29        0.30      0.29 o
   6  -2   6        0.64       -0.13      0.42 o
   7  -2   6        0.32        0.28      0.55 o
  -8  -1   6        3.90        3.87      1.03 o
  -7  -1   6       24.27       22.54      1.16 o
  -6  -1   6        9.29        8.78      0.49 o
  -5  -1   6      119.80      130.76      2.75 o
  -4  -1   6      193.11      206.64      2.74 o
  -3  -1   6      259.33      291.21      3.45 o
  -2  -1   6       62.81       75.34      0.94 o
  -1  -1   6      279.66      308.27      3.35 o
   0  -1   6        0.02        0.78      0.27 o
   1  -1   6      332.52      326.28      4.05 o
   2  -1   6        0.77        0.54      0.10 o
   3  -1   6       17.92       19.05      0.59 o
   4  -1   6      166.62      180.39      4.22 o
   5  -1   6        3.03        3.25      0.35 o
   6  -1   6      150.18      155.84      4.00 o
   7  -1   6        1.21        0.50      1.18 o
  -8   0   6        5.32        3.27      1.06 o
  -7   0   6       17.64       16.33      1.15 o
  -6   0   6       41.53       38.59      0.96 o
  -5   0   6       29.99       31.51      0.88 o
  -4   0   6        9.12        8.21      0.44 o
  -3   0   6        0.26        0.37      0.27 o
  -2   0   6       71.87       75.57      1.13 o
  -1   0   6      204.17      209.62      2.08 o
   0   0   6        1.25        0.63      0.43 o
   1   0   6      121.39      113.99      1.57 o
   2   0   6      447.41      462.94      7.43 o
   3   0   6        7.16        6.11      0.30 o
   4   0   6      279.24      308.55      6.20 o
   5   0   6       66.22       73.37      2.05 o
   6   0   6       96.28       95.66      2.73 o
  -8   1   6        1.63        0.28      0.85 o
  -7   1   6        0.70        0.62      0.65 o
  -6   1   6        4.56        3.75      0.43 o
  -5   1   6        3.86        2.60      0.37 o
  -4   1   6       44.12       49.01      0.96 o
  -3   1   6       13.06       13.57      0.49 o
  -2   1   6        4.65        4.20      0.47 o
  -1   1   6      118.58      123.16      1.78 o
   0   1   6       64.40       65.83      1.11 o
   1   1   6        0.46        0.93      0.44 o
   2   1   6      136.30      144.66      3.96 o
   3   1   6      214.19      231.05      3.86 o
   4   1   6      116.47      115.13      3.80 o
   5   1   6       12.90       12.17      0.61 o
   6   1   6       21.43       20.55      1.28 o
  -8   2   6        0.39        2.38      1.60 o
  -7   2   6        2.42        1.20      1.11 o
  -6   2   6        0.40        0.66      0.32 o
  -5   2   6        9.07        7.23      0.44 o
  -4   2   6        9.60        9.74      0.44 o
  -3   2   6       31.87       33.46      0.81 o
  -2   2   6       12.29       11.25      0.44 o
  -1   2   6       38.55       38.87      0.72 o
   0   2   6       88.02       94.29      1.76 o
   1   2   6       22.22       19.22      0.75 o
   2   2   6       77.16       75.21      4.05 o
   3   2   6       15.92       14.36      0.53 o
   4   2   6       21.73       21.65      0.94 o
   5   2   6        0.27        0.39      0.69 o
   6   2   6        1.02        0.75      0.83 o
  -7   3   6        0.28        0.79      0.80 o
  -6   3   6        0.38        0.35      0.37 o
  -5   3   6        5.33        4.45      0.60 o
  -4   3   6       11.83       10.93      0.57 o
  -3   3   6      109.24      113.71      2.12 o
  -2   3   6        2.76        3.18      0.31 o
  -1   3   6        0.21        0.39      0.25 o
   0   3   6       18.25       18.07      0.36 o
   1   3   6       92.79       93.04      2.33 o
   2   3   6        4.46        5.00      1.13 o
   3   3   6        5.78        5.07      0.46 o
   4   3   6       21.89       26.58      2.23 o
   5   3   6        0.02       -0.04      0.77 o
  -7   4   6        1.16        1.30      1.25 o
  -6   4   6        0.00       -0.49      0.49 o
  -5   4   6        5.90        5.66      0.65 o
  -4   4   6        3.80        3.28      0.47 o
  -3   4   6       22.81       21.99      1.02 o
  -2   4   6        1.70        1.39      0.53 o
  -1   4   6       54.36       56.76      1.32 o
   0   4   6       24.35       22.47      0.66 o
   1   4   6        5.31        5.65      0.33 o
   2   4   6       71.99       73.83      2.34 o
   3   4   6        8.81        8.67      1.07 o
   4   4   6        0.34       -1.12      1.31 o
  -6   5   6        0.01        0.00      0.69 o
  -5   5   6        4.02        5.98      1.66 o
  -4   5   6        0.04        0.30      0.99 o
  -3   5   6       27.10       24.72      1.39 o
  -2   5   6       16.80       15.39      0.57 o
  -1   5   6       10.25       11.29      0.52 o
   0   5   6        8.87        7.92      0.41 o
   1   5   6        0.02        0.24      0.31 o
   2   5   6        4.33        7.39      1.48 o
   3   5   6        0.74        2.13      1.65 o
  -6   6   6        0.78        0.89      1.37 o
  -5   6   6       23.76       24.44      1.55 o
  -4   6   6        1.84        1.35      1.25 o
  -3   6   6        7.22        6.10      1.54 o
  -2   6   6        3.31        2.21      0.69 o
  -1   6   6       22.48       19.94      3.01 o
   0   6   6        8.46       10.11      2.07 o
   1   6   6        0.20        1.15      1.04 o
   2   6   6        0.02        1.12      1.29 o
  -4   7   6        3.65        2.68      1.34 o
  -3   7   6        6.89        3.81      1.40 o
  -2   7   6        4.03        2.47      1.41 o
  -1   7   6        2.16        0.91      1.20 o
   0   7   6        4.82       10.29      2.19 o
   0 -12   7        0.07       -0.38      1.04 o
   1 -12   7        0.32        0.71      0.81 o
   2 -12   7        1.94        1.59      1.32 o
   3 -12   7        0.82        0.33      1.38 o
   4 -12   7        0.33       -1.27      1.70 o
  -3 -11   7        0.17        0.25      0.58 o
  -2 -11   7        0.60        0.11      1.34 o
  -1 -11   7        1.48        1.58      0.47 o
   0 -11   7        0.03       -0.21      0.32 o
   1 -11   7        1.68        1.98      0.41 o
   2 -11   7        5.99        7.03      1.77 o
   3 -11   7        4.02        3.58      1.18 o
   4 -11   7        1.00        2.68      1.78 o
   5 -11   7        7.25       10.65      1.95 o
  -4 -10   7        1.78        0.90      0.93 o
  -3 -10   7        0.00        0.01      0.62 o
  -2 -10   7        1.18        1.22      0.29 o
  -1 -10   7        1.36        1.10      0.36 o
   0 -10   7        0.60        1.01      0.31 o
   1 -10   7        0.65        0.37      0.73 o
   2 -10   7        0.39        0.43      0.69 o
   3 -10   7       12.68       13.74      1.13 o
   4 -10   7       13.00       13.20      1.26 o
   5 -10   7        0.61        0.19      1.09 o
   6 -10   7        1.98        2.48      1.88 o
  -5  -9   7        8.49        8.29      1.08 o
  -4  -9   7       22.69       23.32      1.28 o
  -3  -9   7       41.99       38.84      1.31 o
  -2  -9   7        7.00        5.79      0.36 o
  -1  -9   7       12.83       11.24      0.42 o
   0  -9   7       24.99       22.96      0.73 o
   1  -9   7       22.37       19.01      0.69 o
   2  -9   7       43.36       41.12      1.20 o
   3  -9   7        5.36        5.30      0.57 o
   4  -9   7        8.46        9.29      1.10 o
   5  -9   7        3.86        2.75      0.75 o
   6  -9   7       10.40       12.41      1.63 o
  -6  -8   7       16.91       17.62      1.60 o
  -5  -8   7       26.54       28.63      1.53 o
  -4  -8   7        5.09        5.06      0.38 o
  -3  -8   7        2.59        2.35      0.26 o
  -2  -8   7       27.97       27.07      0.58 o
  -1  -8   7        4.33        5.24      0.27 o
   0  -8   7        4.66        5.64      0.44 o
   1  -8   7       23.10       21.39      0.62 o
   2  -8   7      338.38      371.16      5.88 o
   3  -8   7       12.58       13.98      0.66 o
   4  -8   7      217.54      239.91      3.70 o
   5  -8   7       23.68       21.83      1.16 o
   6  -8   7      125.93      130.46      4.92 o
  -6  -7   7        1.42        0.53      1.57 o
  -5  -7   7        0.28       -0.03      0.50 o
  -4  -7   7        6.58        5.39      0.39 o
  -3  -7   7        0.48        0.69      0.26 o
  -2  -7   7       48.37       45.65      0.90 o
  -1  -7   7       27.08       25.65      0.71 o
   0  -7   7      336.70      343.27      6.22 o
   1  -7   7        6.97        7.43      0.49 o
   2  -7   7      433.06      440.16      6.50 o
   3  -7   7      216.87      226.41      4.04 o
   4  -7   7      399.53      432.07      6.38 o
   5  -7   7       18.67       16.50      0.92 o
   6  -7   7       58.57       60.89      2.57 o
   7  -7   7        5.04        1.02      1.76 o
  -7  -6   7        0.32       -1.54      1.71 o
  -6  -6   7        2.36        1.87      1.09 o
  -5  -6   7        0.59        0.91      0.41 o
  -4  -6   7        0.53        0.87      0.33 o
  -3  -6   7       31.88       32.97      0.79 o
  -2  -6   7        2.99        3.03      0.35 o
  -1  -6   7       38.68       37.26      0.63 o
   0  -6   7      125.46      124.00      2.54 o
   1  -6   7      170.43      175.23      2.72 o
   2  -6   7      125.72      134.91      2.87 o
   3  -6   7        3.89        3.43      0.36 o
   4  -6   7       14.92       14.33      0.51 o
   5  -6   7        6.70        6.57      0.48 o
   6  -6   7        0.30        0.54      0.62 o
   7  -6   7        1.62        2.66      1.00 o
  -7  -5   7        0.50        2.04      1.37 o
  -6  -5   7        3.09        3.84      0.62 o
  -5  -5   7       10.02        8.80      0.52 o
  -4  -5   7        2.15        2.61      0.32 o
  -3  -5   7        2.14        3.19      0.38 o
  -2  -5   7        1.55        1.02      0.30 o
  -1  -5   7       11.01       11.41      0.35 o
   0  -5   7        4.05        4.77      0.26 o
   1  -5   7       16.83       17.77      1.23 o
   2  -5   7       37.47       40.48      1.03 o
   3  -5   7        9.73        9.34      0.38 o
   4  -5   7        0.62        1.00      0.32 o
   5  -5   7        6.74        6.58      0.58 o
   6  -5   7        0.31        0.40      0.41 o
   7  -5   7        0.81        0.43      1.21 o
  -7  -4   7        0.32       -0.05      1.19 o
  -6  -4   7        0.00       -0.01      0.46 o
  -5  -4   7        4.55        4.06      0.38 o
  -4  -4   7        0.60        0.62      0.28 o
  -3  -4   7        1.22        1.27      0.26 o
  -2  -4   7       20.74       21.87      0.39 o
  -1  -4   7      122.72      118.87      1.59 o
   0  -4   7       20.42       22.01      0.51 o
   1  -4   7       26.16       24.41      0.42 o
   2  -4   7       55.36       54.99      0.85 o
   3  -4   7        0.95        0.77      0.28 o
   4  -4   7        2.27        2.17      0.32 o
   5  -4   7        0.32        0.66      0.39 o
   6  -4   7        0.19        0.44      0.49 o
   7  -4   7        1.41        1.48      0.84 o
  -7  -3   7        0.71        0.27      0.77 o
  -6  -3   7        0.98        1.70      0.41 o
  -5  -3   7        1.33        0.97      0.26 o
  -4  -3   7        2.98        2.35      0.38 o
  -3  -3   7       19.60       22.36      0.48 o
  -2  -3   7       49.96       48.74      0.88 o
  -1  -3   7       32.88       35.31      0.70 o
   0  -3   7      158.99      164.63      2.13 o
   1  -3   7        7.85        8.23      0.25 o
   2  -3   7        2.94        3.76      0.24 o
   3  -3   7        7.45        8.15      0.48 o
   4  -3   7        9.75        8.88      0.40 o
   5  -3   7        0.14        0.56      0.42 o
   6  -3   7        0.26       -0.03      0.39 o
   7  -3   7        0.33        0.65      1.05 o
  -7  -2   7        0.36       -0.16      0.73 o
  -6  -2   7        5.81        4.83      0.46 o
  -5  -2   7        0.28        0.92      0.45 o
  -4  -2   7        0.19        0.46      0.30 o
  -3  -2   7        0.21        0.11      0.21 o
  -2  -2   7       35.96       34.80      0.63 o
  -1  -2   7        1.52        1.44      0.24 o
   0  -2   7        1.05        0.76      0.14 o
   1  -2   7      148.05      151.40      3.07 o
   2  -2   7       23.72       22.04      0.42 o
   3  -2   7        0.66        0.96      0.24 o
   4  -2   7       19.21       17.16      1.03 o
   5  -2   7        2.82        2.84      0.38 o
   6  -2   7        1.80        1.67      0.48 o
  -7  -1   7       15.62       14.08      1.29 o
  -6  -1   7       31.48       27.57      0.75 o
  -5  -1   7       50.47       51.05      1.18 o
  -4  -1   7        2.09        3.35      0.35 o
  -3  -1   7        3.44        3.08      0.33 o
  -2  -1   7      172.53      178.73      2.48 o
  -1  -1   7       51.87       54.32      0.96 o
   0  -1   7       44.27       43.16      0.84 o
   1  -1   7       22.85       21.20      0.58 o
   2  -1   7       23.34       24.21      0.92 o
   3  -1   7       24.78       28.27      0.76 o
   4  -1   7       12.00       10.27      1.20 o
   5  -1   7        3.45        3.95      0.42 o
   6  -1   7       14.55       14.88      1.60 o
  -7   0   7       18.60       20.60      1.69 o
  -6   0   7       12.13       12.86      0.74 o
  -5   0   7        0.13        0.14      0.34 o
  -4   0   7       63.78       67.98      1.42 o
  -3   0   7       11.76       10.98      0.49 o
  -2   0   7      175.73      168.96      2.24 o
  -1   0   7        9.10        8.87      0.36 o
   0   0   7      503.70      522.28      5.99 o
   1   0   7        2.92        3.06      0.37 o
   2   0   7      395.04      410.35     10.25 o
   3   0   7      133.07      141.75      3.52 o
   4   0   7      331.19      373.04     17.65 o
   5   0   7        0.02        0.56      0.55 o
   6   0   7       20.69       18.73      1.12 o
  -7   1   7        2.09        2.21      0.74 o
  -6   1   7        0.94        1.54      0.38 o
  -5   1   7        3.00        3.42      0.37 o
  -4   1   7      146.66      155.25      3.61 o
  -3   1   7        0.00        0.61      0.31 o
  -2   1   7      307.84      339.98      4.13 o
  -1   1   7       45.12       43.26      0.85 o
   0   1   7      819.61      917.95     34.63 o
   1   1   7      217.86      240.20      4.17 o
   2   1   7      596.91      662.17     12.90 o
   3   1   7        0.47        0.97      0.54 o
   4   1   7        9.50        9.19      0.84 o
   5   1   7       13.45       12.74      0.86 o
  -7   2   7        0.02        1.05      1.18 o
  -6   2   7        6.00        8.74      0.75 o
  -5   2   7        0.57        0.75      0.49 o
  -4   2   7       33.39       33.69      1.06 o
  -3   2   7       12.73       15.16      0.68 o
  -2   2   7      221.39      236.08      4.25 o
  -1   2   7       42.54       48.12      0.90 o
   0   2   7      127.75      139.96      4.77 o
   1   2   7        0.48        0.13      0.38 o
   2   2   7        1.92        1.36      0.42 o
   3   2   7       26.86       26.98      1.59 o
   4   2   7        0.55        1.48      0.89 o
   5   2   7        5.70        6.69      1.04 o
  -7   3   7        0.15        0.16      1.04 o
  -6   3   7        1.48        1.18      1.06 o
  -5   3   7        2.14        1.30      0.43 o
  -4   3   7       17.43       19.05      0.87 o
  -3   3   7        0.67        0.89      0.44 o
  -2   3   7       31.99       33.32      0.93 o
  -1   3   7        7.98        7.63      0.48 o
   0   3   7        0.00       -0.15      0.44 o
   1   3   7       13.89       15.72      1.75 o
   2   3   7        0.00        0.11      0.57 o
   3   3   7        2.23        1.28      0.58 o
   4   3   7        0.90        1.31      1.44 o
  -6   4   7        3.67        4.41      0.70 o
  -5   4   7        1.35        0.84      0.72 o
  -4   4   7       10.44       10.13      0.98 o
  -3   4   7       18.88       18.59      0.85 o
  -2   4   7        1.78        1.87      0.31 o
  -1   4   7        6.12        6.91      0.36 o
   0   4   7        0.08       -0.51      0.51 o
   1   4   7        1.02        0.09      0.57 o
   2   4   7        1.29        0.24      0.73 o
   3   4   7        0.00       -1.48      1.48 o
  -6   5   7        0.35        1.47      1.40 o
  -5   5   7        2.60        2.77      0.58 o
  -4   5   7        9.58        8.88      1.08 o
  -3   5   7        2.20        3.07      0.61 o
  -2   5   7        7.14        6.48      0.58 o
  -1   5   7        1.18        0.84      0.28 o
   0   5   7       14.16       12.84      1.75 o
   1   5   7        1.55       -0.26      1.52 o
   2   5   7        0.62        0.59      1.20 o
  -4   6   7        3.21        2.86      1.03 o
  -3   6   7        0.00        0.03      0.96 o
  -2   6   7        1.56        0.73      1.17 o
  -1   6   7        6.54        4.70      1.67 o
   0   6   7        1.72        3.21      1.34 o
   0 -12   8        1.48        3.12      1.29 o
   1 -12   8       10.65        9.25      1.35 o
   2 -12   8        3.71        5.13      1.44 o
   3 -12   8        0.13       -0.19      1.19 o
  -3 -11   8        0.00        0.01      0.51 o
  -2 -11   8        1.56        1.16      0.66 o
  -1 -11   8        0.55        1.52      0.46 o
   0 -11   8        5.34        4.22      0.37 o
   1 -11   8       14.68       13.62      1.15 o
   2 -11   8        5.44        5.09      1.09 o
   3 -11   8        0.49        0.18      0.93 o
   4 -11   8        0.16        0.26      1.05 o
   5 -11   8        0.52        1.60      1.22 o
  -4 -10   8        0.01        0.68      0.81 o
  -3 -10   8        0.00        0.38      0.66 o
  -2 -10   8       10.11       10.68      0.54 o
  -1 -10   8       14.80       15.58      0.90 o
   0 -10   8        2.04        1.60      0.33 o
   1 -10   8        0.33       -0.12      0.74 o
   2 -10   8        0.24        0.82      1.01 o
   3 -10   8        0.02       -0.26      0.75 o
   4 -10   8        1.81        3.26      1.81 o
   5 -10   8        1.11        0.94      0.85 o
  -5  -9   8        2.27        2.83      0.79 o
  -4  -9   8        1.28        1.68      1.41 o
  -3  -9   8        5.34        6.37      0.49 o
  -2  -9   8       19.69       19.78      0.71 o
  -1  -9   8        0.06        0.21      0.42 o
   0  -9   8        5.78        5.25      0.53 o
   1  -9   8        1.34        1.67      0.49 o
   2  -9   8       12.16       12.97      0.64 o
   3  -9   8        0.31       -0.36      0.49 o
   4  -9   8        7.18        6.86      0.85 o
   5  -9   8        1.51        0.70      0.66 o
   6  -9   8        0.57        0.53      1.17 o
  -5  -8   8        0.58        0.46      0.98 o
  -4  -8   8       30.74       31.09      1.29 o
  -3  -8   8        0.09        0.30      0.32 o
  -2  -8   8        0.74        0.64      0.23 o
  -1  -8   8       31.60       31.46      0.87 o
   0  -8   8        3.59        3.08      0.80 o
   1  -8   8        8.07        7.75      0.67 o
   2  -8   8       27.71       31.23      0.87 o
   3  -8   8        7.77        7.15      0.66 o
   4  -8   8       45.69       45.92      1.29 o
   5  -8   8        0.61        1.20      0.65 o
   6  -8   8        0.94        2.47      1.29 o
  -6  -7   8        2.04        0.81      1.01 o
  -5  -7   8        0.32        0.01      0.43 o
  -4  -7   8       40.05       40.41      0.92 o
  -3  -7   8        3.29        4.74      0.36 o
  -2  -7   8      158.41      167.25      2.79 o
  -1  -7   8       46.49       48.36      1.30 o
   1  -7   8       83.34       84.73      2.06 o
   2  -7   8      525.96      587.87     11.77 o
   3  -7   8        9.06        9.78      0.92 o
   4  -7   8       36.49       38.39      0.78 o
   5  -7   8       18.08       18.59      1.12 o
   6  -7   8        2.01        2.32      1.01 o
  -6  -6   8       22.14       21.27      2.53 o
  -5  -6   8       11.74       11.99      0.76 o
  -4  -6   8      162.79      171.33      3.98 o
  -3  -6   8       93.67      100.53      1.71 o
  -1  -6   8       86.84       84.17      2.04 o
   0  -6   8      498.21      551.49     14.84 o
   1  -6   8       73.43       74.08      1.64 o
   2  -6   8      107.95      121.21      2.37 o
   3  -6   8       18.23       16.96      0.98 o
   4  -6   8        5.81        5.09      0.39 o
   5  -6   8        6.78        6.76      0.52 o
   6  -6   8        2.26        2.19      0.98 o
  -7  -5   8        4.03        2.37      1.17 o
  -6  -5   8       16.45       18.38      1.04 o
  -5  -5   8        6.00        6.91      0.53 o
  -4  -5   8       64.77       67.33      1.48 o
  -3  -5   8       10.16        8.50      0.66 o
  -2  -5   8       74.79       78.92      1.19 o
  -1  -5   8        2.95        2.96      0.26 o
   0  -5   8       43.47       40.82      0.89 o
   1  -5   8       31.67       30.48      1.42 o
   2  -5   8       21.55       22.06      0.71 o
   3  -5   8        8.88        7.27      0.35 o
   4  -5   8        1.79        1.95      0.43 o
   5  -5   8       21.83       22.06      1.63 o
   6  -5   8        0.00        0.00      0.57 o
  -7  -4   8        0.06       -0.57      1.14 o
  -6  -4   8        0.46        0.24      0.59 o
  -5  -4   8        0.54        0.70      0.33 o
  -4  -4   8        9.30        9.07      0.40 o
  -3  -4   8       26.28       26.54      0.63 o
  -2  -4   8        1.24        1.43      0.18 o
  -1  -4   8       12.55       14.72      0.58 o
   0  -4   8       43.27       43.39      0.88 o
   1  -4   8       19.78       17.51      0.45 o
   2  -4   8       18.91       16.74      0.50 o
   3  -4   8       18.26       18.54      0.61 o
   4  -4   8        0.87        1.80      0.54 o
   5  -4   8        0.68        0.71      0.36 o
   6  -4   8        0.26        0.52      0.53 o
  -7  -3   8        0.33        0.53      1.32 o
  -6  -3   8        0.43       -0.48      0.54 o
  -5  -3   8        1.75        1.26      0.36 o
  -4  -3   8        2.77        2.91      0.35 o
  -3  -3   8        7.01        6.60      0.32 o
  -2  -3   8        0.21        0.10      0.18 o
  -1  -3   8       14.97       13.01      0.33 o
   0  -3   8       20.41       19.79      0.44 o
   1  -3   8        9.37       10.22      0.41 o
   2  -3   8        6.01        5.21      0.44 o
   3  -3   8       11.22       13.51      0.52 o
   4  -3   8       11.40       11.21      0.53 o
   5  -3   8        8.74        7.61      0.50 o
   6  -3   8        1.27        1.22      0.70 o
  -7  -2   8        0.12        0.52      1.38 o
  -6  -2   8        1.13        1.13      0.52 o
  -5  -2   8        0.12        0.27      0.36 o
  -4  -2   8        6.84        5.44      0.50 o
  -3  -2   8        4.05        4.75      0.40 o
  -2  -2   8        0.04        0.06      0.18 o
  -1  -2   8        2.66        3.04      0.18 o
   0  -2   8        0.00       -0.07      0.13 o
   1  -2   8        0.00        0.36      0.21 o
   2  -2   8       28.46       28.55      0.47 o
   3  -2   8       42.39       39.47      0.94 o
   4  -2   8        3.65        3.06      0.35 o
   5  -2   8        0.43       -0.10      0.46 o
   6  -2   8        0.11        0.24      0.59 o
  -7  -1   8        0.94       -0.32      1.25 o
  -6  -1   8        0.59        0.05      0.40 o
  -5  -1   8        5.78        5.56      0.54 o
  -4  -1   8        8.60        8.30      0.50 o
  -3  -1   8        0.52        0.49      0.45 o
  -2  -1   8        0.47        0.21      0.22 o
  -1  -1   8       26.82       29.29      0.72 o
   0  -1   8       20.34       22.47      0.59 o
   1  -1   8        0.16        0.37      0.28 o
   2  -1   8        0.13        0.15      0.37 o
   3  -1   8       20.11       19.32      0.95 o
   4  -1   8        0.46        0.05      0.57 o
   5  -1   8        9.14        8.51      0.80 o
   6  -1   8        1.82        0.84      0.78 o
  -7   0   8        0.08        0.39      0.91 o
  -6   0   8        3.42        3.88      0.57 o
  -5   0   8        0.88        0.62      0.39 o
  -4   0   8       18.60       16.61      0.71 o
  -3   0   8       87.93       95.26      3.62 o
  -2   0   8        0.15        0.19      0.22 o
  -1   0   8        2.35        2.18      0.52 o
   0   0   8      100.87      100.30      1.96 o
   1   0   8       20.08       18.17      0.75 o
   2   0   8       23.50       27.04      1.05 o
   3   0   8       12.02       12.24      0.82 o
   4   0   8        5.07        5.96      0.94 o
   5   0   8        0.07       -0.03      0.60 o
  -7   1   8        0.21       -0.38      0.79 o
  -6   1   8       32.68       29.98      1.37 o
  -5   1   8        1.86        1.52      0.70 o
  -4   1   8      118.14      121.83      3.73 o
  -3   1   8       88.63       94.80      2.90 o
  -2   1   8      608.12      638.79     16.20 o
  -1   1   8        2.65        2.73      0.45 o
   0   1   8      159.12      180.01      4.84 o
   1   1   8       38.09       38.58      1.18 o
   2   1   8        4.05        2.81      0.51 o
   3   1   8       19.18       18.00      0.93 o
   4   1   8        1.11        0.22      0.90 o
   5   1   8        0.51        1.05      0.84 o
  -6   2   8      110.17      112.15      3.63 o
  -5   2   8       41.26       45.39      1.80 o
  -4   2   8      343.59      389.09      9.93 o
  -3   2   8       18.29       18.21      0.69 o
  -2   2   8      147.01      164.01      3.52 o
  -1   2   8      105.79      110.41      2.51 o
   0   2   8       46.74       46.20      1.42 o
   1   2   8        1.25        0.81      0.41 o
   2   2   8        0.05       -0.17      0.46 o
   3   2   8       12.41       11.80      1.32 o
   4   2   8       12.56       14.42      2.75 o
  -6   3   8       47.45       50.98      1.99 o
  -5   3   8        1.70        1.10      0.67 o
  -4   3   8       42.41       48.55      1.98 o
  -3   3   8        7.64        7.30      0.58 o
  -2   3   8        6.90        5.25      0.56 o
  -1   3   8       11.03       11.29      1.14 o
   0   3   8       12.14       11.71      0.99 o
   1   3   8        8.62        9.74      0.82 o
   2   3   8       11.54       12.93      1.56 o
   3   3   8       19.81       25.26      3.55 o
  -5   4   8        0.17       -0.29      0.95 o
  -4   4   8        0.39        0.62      0.75 o
  -3   4   8        0.24        0.91      0.59 o
  -2   4   8        4.93        4.20      1.48 o
  -1   4   8        0.85        0.04      0.86 o
   0   4   8        4.06        4.47      1.18 o
   1   4   8        4.22        5.63      1.87 o
   2   4   8        0.06        0.72      1.14 o
  -4   5   8        0.79        0.90      0.71 o
  -3   5   8        2.53        2.72      1.31 o
  -2   5   8        1.82        1.92      1.20 o
  -1   5   8        0.03        0.87      0.98 o
   0   5   8        1.59        1.21      1.31 o
   0 -12   9        0.04        1.14      0.93 o
   1 -12   9        4.04        5.15      1.28 o
   2 -12   9        3.55        2.69      1.03 o
   3 -12   9       23.10       23.34      2.05 o
  -3 -11   9        0.38        1.82      1.06 o
  -2 -11   9        0.25        0.79      0.94 o
  -1 -11   9        0.27        0.96      1.98 o
   0 -11   9        2.44        2.78      0.94 o
   1 -11   9        3.60        3.71      0.95 o
   2 -11   9        0.39        1.00      1.12 o
   3 -11   9        2.17        1.67      0.91 o
   4 -11   9        2.74        2.15      1.06 o
  -4 -10   9        0.03        0.28      0.99 o
  -3 -10   9        3.55        4.12      0.96 o
  -2 -10   9        0.02        0.09      0.28 o
  -1 -10   9        3.00        2.46      0.80 o
   0 -10   9        0.24        0.89      0.57 o
   1 -10   9        6.69        5.97      1.08 o
   2 -10   9        1.92        3.67      0.97 o
   3 -10   9        5.06        5.43      1.05 o
   4 -10   9        9.26        8.87      1.82 o
   5 -10   9        1.29        2.10      1.32 o
  -5  -9   9        1.18       -0.18      1.08 o
  -4  -9   9        0.50        0.52      0.57 o
  -3  -9   9        0.04        0.06      0.38 o
  -2  -9   9        3.16        2.57      0.40 o
  -1  -9   9        0.35        0.41      0.17 o
   0  -9   9       11.54        9.35      0.64 o
   1  -9   9       22.99       22.56      1.09 o
   2  -9   9        0.14        0.03      0.64 o
   3  -9   9        0.53        0.54      0.74 o
   4  -9   9        1.17        1.78      1.27 o
   5  -9   9        0.16        1.13      1.26 o
  -5  -8   9        0.05       -0.19      0.84 o
  -4  -8   9        3.50        3.62      0.46 o
  -3  -8   9        2.13        2.92      0.41 o
  -2  -8   9       11.42       10.57      0.53 o
  -1  -8   9        6.76        6.40      0.41 o
   0  -8   9        0.74        0.81      0.48 o
   1  -8   9        0.12        0.20      0.45 o
   2  -8   9        1.73        1.69      0.58 o
   3  -8   9        1.29        0.20      0.47 o
   4  -8   9       10.68       10.95      1.13 o
   5  -8   9        0.00       -0.16      1.12 o
  -6  -7   9        1.09        1.43      1.33 o
  -5  -7   9        5.86        5.21      0.89 o
  -4  -7   9       20.11       18.77      0.80 o
  -3  -7   9        0.14        0.47      0.37 o
  -2  -7   9      108.77      114.85      1.84 o
  -1  -7   9        6.87        6.13      0.27 o
   0  -7   9       36.41       36.24      1.21 o
   1  -7   9        0.02        0.16      0.42 o
   2  -7   9        5.69        5.02      1.00 o
   3  -7   9        4.38        4.03      0.60 o
   4  -7   9        1.19        1.58      0.49 o
   5  -7   9        0.03        0.37      0.63 o
   6  -7   9        3.35        5.17      1.47 o
  -6  -6   9       80.59       91.78      3.70 o
  -5  -6   9        7.44        7.03      0.66 o
  -4  -6   9      236.80      257.40      4.97 o
  -3  -6   9       19.63       18.58      0.64 o
  -2  -6   9      190.88      204.07      2.99 o
  -1  -6   9       84.26       90.53      1.47 o
   0  -6   9       22.65       27.12      1.04 o
   1  -6   9       17.41       17.37      0.84 o
   2  -6   9        2.66        1.66      0.48 o
   3  -6   9        0.00       -0.20      0.41 o
   4  -6   9       23.24       24.99      0.82 o
   5  -6   9        1.61        1.43      0.89 o
   6  -6   9        0.59        0.77      0.72 o
  -6  -5   9       92.03       98.67      2.95 o
  -5  -5   9       41.32       42.28      1.16 o
  -4  -5   9      170.88      184.84      2.92 o
  -3  -5   9       41.78       48.16      0.92 o
  -2  -5   9       30.01       32.02      0.69 o
  -1  -5   9        2.99        2.60      0.24 o
   0  -5   9        0.97        0.64      0.17 o
   1  -5   9        0.48        0.12      0.39 o
   2  -5   9        2.03        1.86      0.21 o
   3  -5   9       61.98       57.84      1.39 o
   4  -5   9        0.24        0.56      0.31 o
   5  -5   9       39.79       39.30      1.92 o
   6  -5   9        0.04        0.30      0.92 o
  -6  -4   9       31.87       32.61      1.63 o
  -5  -4   9        1.17        0.89      0.51 o
  -4  -4   9        0.48        0.52      0.36 o
  -3  -4   9        0.59        0.56      0.26 o
  -2  -4   9        9.28        9.36      0.37 o
  -1  -4   9       34.60       32.76      0.71 o
   0  -4   9        0.06        0.20      0.21 o
   1  -4   9      154.06      145.20      2.40 o
   2  -4   9        0.51        0.90      0.24 o
   3  -4   9       28.61       23.30      0.75 o
   4  -4   9        3.94        3.97      0.55 o
   5  -4   9       41.47       38.00      1.63 o
   6  -4   9        0.31        0.87      0.89 o
  -7  -3   9        1.48        3.29      2.07 o
  -6  -3   9        0.04       -0.16      0.73 o
  -5  -3   9        0.48        0.11      0.53 o
  -4  -3   9        4.42        5.26      0.47 o
  -3  -3   9       21.77       20.96      0.69 o
  -2  -3   9       30.50       32.03      0.80 o
  -1  -3   9        3.58        3.59      0.27 o
   0  -3   9        0.08        0.02      0.17 o
   1  -3   9        0.84        2.34      0.29 o
   2  -3   9        2.30        2.70      0.37 o
   3  -3   9       44.04       42.14      1.07 o
   4  -3   9       28.20       27.88      1.23 o
   5  -3   9        8.12        9.11      0.78 o
  -7  -2   9        0.08        0.90      1.18 o
  -6  -2   9        0.32       -0.06      0.52 o
  -5  -2   9        0.57        0.79      0.57 o
  -4  -2   9       12.21       13.53      0.66 o
  -3  -2   9       10.64       12.10      0.54 o
  -2  -2   9       17.05       17.69      0.59 o
  -1  -2   9        0.35        0.22      0.40 o
   0  -2   9        0.55        0.78      0.33 o
   1  -2   9       19.33       18.05      0.67 o
   2  -2   9       30.89       27.99      1.36 o
   3  -2   9       40.49       39.64      2.52 o
   4  -2   9        0.95        0.84      0.87 o
   5  -2   9        1.26        0.92      0.55 o
  -7  -1   9        0.69       -0.06      1.12 o
  -6  -1   9        0.00        0.19      0.63 o
  -5  -1   9        0.05       -0.22      0.48 o
  -4  -1   9       15.16       17.87      0.76 o
  -3  -1   9        2.76        2.43      0.47 o
  -2  -1   9        4.73        5.38      0.40 o
  -1  -1   9       14.29       14.04      0.44 o
   0  -1   9        3.93        4.69      0.33 o
   1  -1   9       12.16       11.53      0.87 o
   2  -1   9        9.77        7.80      0.55 o
   3  -1   9        6.84        6.39      0.79 o
   4  -1   9        0.72        0.96      0.64 o
   5  -1   9        2.30        2.59      0.91 o
  -6   0   9        2.21        2.88      0.69 o
  -5   0   9        1.54        1.52      0.50 o
  -4   0   9        1.36        1.50      0.47 o
  -3   0   9        1.84        2.46      0.39 o
  -2   0   9        0.06       -0.20      0.20 o
  -1   0   9       33.86       35.42      1.05 o
   0   0   9        3.19        3.01      0.40 o
   1   0   9        0.44        0.28      0.31 o
   2   0   9        0.43        0.09      0.53 o
   3   0   9        9.93        8.11      0.86 o
   4   0   9        0.38        0.08      1.18 o
  -6   1   9       26.08       25.25      1.56 o
  -5   1   9        0.39        0.00      0.50 o
  -4   1   9       47.90       45.93      1.79 o
  -3   1   9       26.90       27.44      1.31 o
  -2   1   9        3.71        2.83      0.31 o
  -1   1   9        0.42        0.59      0.50 o
   0   1   9        0.07        0.42      0.45 o
   1   1   9       17.25       18.41      0.94 o
   2   1   9        9.71        8.11      0.82 o
   3   1   9        1.07        2.08      1.11 o
   4   1   9        4.71        5.24      1.17 o
  -6   2   9       62.08       60.88      2.99 o
  -5   2   9        3.96        4.45      1.27 o
  -4   2   9       38.13       40.37      6.70 o
  -3   2   9       24.77       25.52      1.30 o
  -2   2   9        0.95        0.59      0.21 o
  -1   2   9        3.44        4.17      0.65 o
   0   2   9       37.02       40.86      1.56 o
   1   2   9        4.11        4.68      0.83 o
   2   2   9       14.22       17.48      1.48 o
   3   2   9        3.41        3.21      0.87 o
  -5   3   9       10.73       11.54      0.94 o
  -4   3   9        0.50        0.77      0.62 o
  -3   3   9        0.00        0.79      0.51 o
  -2   3   9        8.66        8.80      1.08 o
  -1   3   9        0.03        0.42      1.03 o
   0   3   9        1.03        2.01      0.67 o
   1   3   9       36.98       44.77      2.71 o
   2   3   9        0.91        0.81      1.29 o
  -4   4   9        0.00       -0.86      0.95 o
  -3   4   9        6.65        8.79      2.00 o
  -2   4   9        0.68        1.64      0.83 o
  -1   4   9       40.37       49.11      3.28 o
   0   4   9        1.42        1.99      1.05 o
   0 -12  10        1.36        1.68      2.11 o
   1 -12  10       10.96       16.38      1.63 o
   2 -12  10        0.27        0.27      1.26 o
  -2 -11  10        0.00        1.85      1.61 o
  -1 -11  10        8.52       12.65      1.47 o
   0 -11  10        8.37        8.51      1.13 o
   1 -11  10       19.01       27.17      1.89 o
   2 -11  10        2.98        3.24      1.44 o
   3 -11  10       19.81       23.21      1.41 o
  -3 -10  10        0.01        1.04      1.10 o
  -2 -10  10        3.39        3.74      0.74 o
  -1 -10  10        3.35        5.17      2.91 o
   0 -10  10        3.56        5.79      2.14 o
   1 -10  10        0.62        0.25      0.65 o
   2 -10  10       14.84       19.10      2.42 o
   3 -10  10        9.18        8.43      1.05 o
   4 -10  10        1.05        0.71      1.87 o
  -4  -9  10        0.01        0.35      0.64 o
  -3  -9  10        0.23        0.66      0.42 o
  -2  -9  10        7.12        6.80      0.35 o
  -1  -9  10        0.13        2.54      1.95 o
   0  -9  10        6.69        7.01      1.21 o
   1  -9  10        5.34        5.81      0.84 o
   2  -9  10        5.91        5.99      1.09 o
   3  -9  10        1.88        2.60      0.79 o
   4  -9  10        2.76        3.16      1.23 o
   5  -9  10        3.56        2.57      1.74 o
  -5  -8  10        0.13       -0.45      0.63 o
  -4  -8  10        2.73        2.60      0.54 o
  -3  -8  10        2.91        1.57      0.35 o
  -2  -8  10        5.76        5.49      0.55 o
  -1  -8  10        0.00       -0.30      0.60 o
   0  -8  10        2.61        3.03      0.58 o
   1  -8  10        1.20       -0.01      0.65 o
   2  -8  10        8.93        7.85      0.67 o
   3  -8  10        0.00        0.03      0.53 o
   4  -8  10        0.01       -0.44      1.01 o
   5  -8  10        0.71        1.46      1.39 o
  -5  -7  10        0.31       -0.52      0.63 o
  -4  -7  10        0.37        0.48      0.47 o
  -3  -7  10        0.79        1.11      0.44 o
  -2  -7  10        8.11        7.64      0.44 o
  -1  -7  10        1.06        1.44      0.26 o
   0  -7  10       25.18       25.83      1.26 o
   1  -7  10        4.42        4.28      1.03 o
   2  -7  10        0.03       -0.53      0.61 o
   3  -7  10        0.38        0.06      0.45 o
   4  -7  10        0.94        1.02      0.90 o
   5  -7  10        4.38        4.27      1.37 o
  -6  -6  10       20.66       18.53      1.52 o
  -5  -6  10        0.49        0.41      0.71 o
  -4  -6  10       12.76       11.58      0.85 o
  -3  -6  10        8.65        8.93      0.51 o
  -2  -6  10        0.46        0.58      0.28 o
  -1  -6  10        0.71        0.10      0.21 o
   0  -6  10        6.10        6.48      0.51 o
   1  -6  10        0.02        0.51      0.45 o
   2  -6  10       23.07       21.85      1.68 o
   3  -6  10        3.84        4.13      0.63 o
   4  -6  10        6.12        6.71      1.08 o
   5  -6  10        2.44        3.64      0.81 o
  -6  -5  10       36.31       36.85      1.97 o
  -5  -5  10       11.49       10.18      0.72 o
  -4  -5  10        0.60        1.25      0.41 o
  -3  -5  10        3.21        2.91      0.33 o
  -2  -5  10       11.99       12.55      0.56 o
  -1  -5  10        2.17        2.36      0.31 o
   0  -5  10       45.44       44.75      1.07 o
   1  -5  10       15.83       10.44      0.65 o
   2  -5  10        0.20        0.73      0.29 o
   3  -5  10       41.84       39.38      1.29 o
   4  -5  10        6.80        5.75      1.32 o
   5  -5  10        3.21        2.24      0.90 o
  -6  -4  10        1.82        3.48      1.06 o
  -5  -4  10        0.94        1.61      0.57 o
  -4  -4  10        0.02        0.11      0.32 o
  -3  -4  10       22.01       20.50      0.66 o
  -2  -4  10       24.23       24.23      0.68 o
  -1  -4  10       41.05       33.07      0.84 o
   0  -4  10        8.76       10.62      0.44 o
   1  -4  10       95.42       81.20      1.56 o
   2  -4  10        0.05        0.26      0.24 o
   3  -4  10       32.50       28.33      1.21 o
   4  -4  10        1.11        1.07      1.26 o
   5  -4  10        1.43        1.21      1.02 o
  -6  -3  10        0.70        1.80      1.49 o
  -5  -3  10       15.12       13.99      0.79 o
  -4  -3  10        3.25        3.32      0.39 o
  -3  -3  10       12.14       10.32      0.83 o
  -2  -3  10       46.06       48.47      1.22 o
  -1  -3  10      124.21      111.03      2.36 o
   0  -3  10        2.21        1.74      0.26 o
   1  -3  10       33.48       28.73      0.91 o
   2  -3  10        0.15       -0.11      0.32 o
   3  -3  10        0.02        0.12      1.07 o
   4  -3  10        1.53        1.60      0.68 o
   5  -3  10        2.41        2.01      0.92 o
  -6  -2  10        0.37       -0.40      0.88 o
  -5  -2  10        3.29        2.90      0.65 o
  -4  -2  10        3.61        3.64      0.57 o
  -3  -2  10       44.90       44.39      1.49 o
  -2  -2  10       55.24       51.93      1.39 o
  -1  -2  10        0.57        0.06      0.37 o
   0  -2  10        1.76        1.12      0.35 o
   1  -2  10        0.34        0.44      0.42 o
   2  -2  10        9.52        8.85      0.65 o
   3  -2  10        0.75        1.01      0.62 o
   4  -2  10        2.96        2.12      1.20 o
  -6  -1  10        0.29        0.09      0.77 o
  -5  -1  10        1.82        2.28      0.73 o
  -4  -1  10       13.04       14.58      0.88 o
  -3  -1  10        3.69        4.63      0.36 o
  -2  -1  10        0.02       -0.24      0.24 o
  -1  -1  10        0.09        0.00      0.44 o
   0  -1  10       35.89       41.47      1.49 o
   1  -1  10       10.89        9.57      0.63 o
   2  -1  10        0.85        0.72      0.47 o
   3  -1  10        6.77        6.89      0.91 o
   4  -1  10        4.37        3.31      1.17 o
  -6   0  10        0.84        0.33      1.02 o
  -5   0  10        0.38        1.34      0.69 o
  -4   0  10        6.34        4.43      0.66 o
  -3   0  10        3.19        3.19      0.34 o
  -2   0  10        0.04       -0.17      0.25 o
  -1   0  10       12.11       13.57      0.76 o
   0   0  10       14.62       13.47      0.81 o
   1   0  10        0.13        0.29      0.69 o
   2   0  10        0.67        0.97      0.77 o
   3   0  10       14.45       14.57      1.11 o
  -5   1  10        2.96        3.10      0.70 o
  -4   1  10        2.51        2.09      0.54 o
  -3   1  10        0.90        0.50      0.43 o
  -2   1  10        8.15        6.41      0.74 o
  -1   1  10        0.75        0.45      0.46 o
   0   1  10        0.01       -0.04      0.48 o
   1   1  10       15.03       17.34      1.47 o
   2   1  10        1.00        2.05      0.76 o
   3   1  10        5.09        3.25      1.46 o
  -5   2  10        0.00       -0.74      0.92 o
  -4   2  10        1.15        1.36      1.57 o
  -3   2  10        0.10       -0.89      1.28 o
  -2   2  10        3.64        3.35      1.00 o
  -1   2  10        2.50        3.90      1.01 o
   0   2  10        0.10       -0.64      0.64 o
   1   2  10        0.11        1.71      1.22 o
   2   2  10        1.26        2.17      1.07 o
  -4   3  10        5.19        4.81      1.66 o
  -3   3  10        2.21        0.97      1.34 o
  -2   3  10        5.50        5.03      0.91 o
  -1   3  10       14.54       17.51      2.45 o
   0   3  10        0.56        0.22      0.88 o
  -1 -11  11       34.53       43.14      1.94 o
   0 -11  11        0.43        0.25      0.89 o
   1 -11  11       14.95       12.53      1.64 o
   2 -11  11        0.00        0.68      1.02 o
  -3 -10  11       12.87       11.53      1.27 o
  -2 -10  11        0.22        0.13      0.88 o
  -1 -10  11        2.10        5.05      1.78 o
   0 -10  11        0.20        1.78      1.17 o
   1 -10  11        0.30        0.94      0.84 o
   2 -10  11        0.49       -0.86      0.86 o
   3 -10  11        0.89        2.29      1.27 o
  -4  -9  11        2.11        1.23      1.10 o
  -3  -9  11        0.14        0.13      0.72 o
  -2  -9  11        3.94        4.25      0.89 o
  -1  -9  11        1.55       -1.11      1.11 o
   0  -9  11        9.03       11.51      1.82 o
   1  -9  11        4.10        3.79      1.15 o
   2  -9  11        0.15       -0.03      0.96 o
   3  -9  11        1.53        1.80      1.78 o
   4  -9  11        6.27        6.48      1.29 o
  -4  -8  11        3.54        3.93      0.69 o
  -3  -8  11        3.29        2.68      0.57 o
  -2  -8  11        4.39        4.37      0.46 o
  -1  -8  11        6.51        8.36      1.06 o
   0  -8  11        0.90        0.77      1.08 o
   1  -8  11        1.76       -0.06      0.78 o
   2  -8  11        0.25       -0.60      0.65 o
   3  -8  11        0.15        0.80      1.20 o
   4  -8  11        0.03       -0.63      0.74 o
  -5  -7  11        1.39        1.19      0.87 o
  -4  -7  11        5.42        5.43      0.70 o
  -3  -7  11        0.07        0.26      0.44 o
  -2  -7  11        0.59        0.21      0.40 o
  -1  -7  11        2.28        2.07      0.24 o
   0  -7  11        0.10        0.10      0.63 o
   1  -7  11        0.62        0.73      0.47 o
   2  -7  11        0.04       -0.24      0.51 o
   3  -7  11        5.00        3.97      1.36 o
   4  -7  11        4.49        5.09      1.24 o
  -5  -6  11        0.81        0.63      0.65 o
  -4  -6  11        2.39        2.76      0.73 o
  -3  -6  11        0.12        0.44      0.37 o
  -2  -6  11       13.04       14.49      0.55 o
  -1  -6  11       19.81       18.70      0.82 o
   0  -6  11        1.82        2.40      0.31 o
   1  -6  11       12.42       12.95      1.25 o
   2  -6  11       20.48       19.52      2.12 o
   3  -6  11        0.95        0.91      1.52 o
   4  -6  11        0.90        1.85      1.12 o
  -5  -5  11        1.38        1.18      1.35 o
  -4  -5  11        9.05        9.32      0.73 o
  -3  -5  11        6.93        7.02      0.56 o
  -2  -5  11        0.41        0.64      0.30 o
  -1  -5  11        2.23        1.55      0.32 o
   0  -5  11        2.51        2.30      0.31 o
   1  -5  11        4.60        3.49      0.63 o
   2  -5  11        1.33        0.14      0.94 o
   3  -5  11        4.96        4.99      1.17 o
   4  -5  11        4.46        5.14      1.03 o
  -5  -4  11        2.83        3.11      1.07 o
  -4  -4  11        3.06        1.93      0.57 o
  -3  -4  11       33.38       32.17      0.92 o
  -2  -4  11        0.72        0.35      0.32 o
  -1  -4  11       44.69       38.32      1.27 o
   0  -4  11        1.72        0.78      0.60 o
   2  -4  11        0.63       -0.07      0.43 o
   3  -4  11        4.19        5.66      1.61 o
   4  -4  11        4.82        1.72      1.52 o
  -5  -3  11       29.71       32.67      1.87 o
  -4  -3  11        0.00       -0.34      0.65 o
  -3  -3  11       62.69       58.07      2.01 o
  -2  -3  11        2.32        2.35      0.42 o
  -1  -3  11       10.16        6.36      0.66 o
   0  -3  11        2.10        1.67      0.76 o
   1  -3  11        3.71        2.59      0.42 o
   2  -3  11        0.45        0.82      0.41 o
   3  -3  11        2.48        2.06      1.01 o
   4  -3  11        5.26        5.88      1.40 o
  -5  -2  11       12.87       13.65      1.10 o
  -4  -2  11        0.57        0.22      0.50 o
  -3  -2  11        0.56        0.27      0.35 o
  -2  -2  11        5.18        4.03      0.44 o
  -1  -2  11        4.42        4.85      0.70 o
   0  -2  11        0.67        0.29      0.43 o
   1  -2  11        5.43        4.21      0.94 o
   2  -2  11       19.95       19.32      1.14 o
   3  -2  11        2.67        3.88      1.70 o
  -5  -1  11        0.66        0.89      1.52 o
  -4  -1  11        1.41        0.76      0.66 o
  -3  -1  11        0.56        0.96      0.36 o
  -2  -1  11        9.54        8.07      0.73 o
  -1  -1  11        8.29        7.99      0.71 o
   0  -1  11       12.92       15.01      1.41 o
   1  -1  11       12.46       15.36      1.00 o
   2  -1  11        4.82        8.62      1.66 o
   3  -1  11        7.17        8.65      1.08 o
  -5   0  11        0.92       -0.66      1.21 o
  -4   0  11        1.53        2.91      1.12 o
  -3   0  11        2.38        0.26      1.07 o
  -2   0  11        0.06        0.31      0.79 o
  -1   0  11        6.75       10.89      0.98 o
   0   0  11        3.01        2.74      0.86 o
   1   0  11        0.86        0.66      0.76 o
   2   0  11        0.31        0.58      0.81 o
  -4   1  11        0.00       -1.27      1.27 o
  -3   1  11        0.13       -1.06      1.06 o
  -2   1  11        0.23       -0.22      0.85 o
  -1   1  11        2.83        2.91      0.76 o
   0   1  11        0.19       -0.08      0.82 o
   1   1  11        4.61        4.17      1.41 o
  -3   2  11        7.45        8.13      1.53 o
  -2   2  11        1.46        2.03      0.94 o
  -1   2  11        4.48        2.72      0.92 o
  -2 -10  12        0.13       -1.51      1.51 o
  -1 -10  12        5.08        2.38      1.78 o
   0 -10  12        0.26        0.61      1.41 o
   1 -10  12        1.78        2.48      1.09 o
   2 -10  12        2.84        2.39      1.05 o
  -3  -9  12        0.14       -0.85      0.85 o
  -2  -9  12        0.07       -0.57      0.79 o
  -1  -9  12        0.12       -0.63      1.96 o
   0  -9  12        9.30        9.91      2.02 o
   1  -9  12        1.81        1.81      2.18 o
   2  -9  12       28.20       36.16      2.36 o
   3  -9  12       11.23       11.46      1.65 o
  -3  -8  12        1.22        1.95      0.92 o
  -2  -8  12        0.71        1.01      0.90 o
  -1  -8  12        0.17       -1.21      1.65 o
   0  -8  12       10.94       15.69      1.73 o
   1  -8  12        7.13        7.94      1.29 o
   2  -8  12        4.25        5.70      1.54 o
   3  -8  12        0.26       -0.24      1.17 o
  -4  -7  12        0.68       -0.12      0.84 o
  -3  -7  12        0.72       -0.12      0.72 o
  -2  -7  12        0.67        0.98      0.46 o
  -1  -7  12        5.47        4.87      1.06 o
   0  -7  12        2.28        3.89      1.16 o
   1  -7  12        0.00       -0.43      0.95 o
   2  -7  12        1.59        3.88      1.49 o
   3  -7  12        0.03       -0.09      1.05 o
  -4  -6  12        0.11        0.81      0.66 o
  -3  -6  12        5.21        5.40      0.71 o
  -2  -6  12       17.87       18.35      1.17 o
  -1  -6  12        2.20        0.96      1.76 o
   0  -6  12        0.17        0.67      1.50 o
   1  -6  12        0.00       -1.15      1.15 o
   2  -6  12        0.10        2.02      1.79 o
   3  -6  12        0.23        0.66      1.43 o
  -4  -5  12        3.04        3.98      1.23 o
  -3  -5  12        0.31        0.71      0.43 o
  -2  -5  12        1.57        1.40      0.42 o
  -1  -5  12       10.00        8.13      0.65 o
   0  -5  12        4.94        5.01      1.68 o
   1  -5  12        0.00        0.34      1.12 o
   2  -5  12        0.87        1.73      1.18 o
   3  -5  12        0.15        1.48      1.34 o
  -4  -4  12        0.55        0.50      0.75 o
  -3  -4  12        1.04        0.85      0.43 o
  -2  -4  12        5.52        5.56      0.51 o
  -1  -4  12        0.40        0.10      0.64 o
   0  -4  12        4.42        4.12      1.43 o
   1  -4  12        7.70        7.11      1.44 o
   2  -4  12        0.00        1.17      1.11 o
   3  -4  12        6.25        5.81      1.41 o
  -4  -3  12        0.67        1.42      0.51 o
  -3  -3  12        4.63        3.66      0.63 o
  -2  -3  12        0.63        0.97      0.32 o
  -1  -3  12        1.20        0.81      0.52 o
   0  -3  12        1.95        0.30      0.68 o
   1  -3  12        0.16       -0.39      0.56 o
   2  -3  12        0.65        1.08      1.26 o
   3  -3  12        4.26        1.95      1.81 o
  -4  -2  12        0.02        0.42      0.86 o
  -3  -2  12        1.00        1.74      1.12 o
  -2  -2  12        1.27       -0.22      1.35 o
  -1  -2  12        0.01       -0.87      0.87 o
   0  -2  12        4.11        4.83      0.99 o
   1  -2  12        6.54       10.53      2.15 o
   2  -2  12        4.53        6.65      1.56 o
  -4  -1  12        1.40        1.85      1.19 o
  -3  -1  12        0.12       -0.19      0.92 o
  -2  -1  12       11.36       12.56      2.88 o
  -1  -1  12        7.35       11.02      2.22 o
   0  -1  12       15.67       21.11      1.48 o
   1  -1  12        2.88        4.32      1.06 o
  -3   0  12        3.20        5.03      1.33 o
  -2   0  12        8.98       10.58      1.90 o
  -1   0  12        3.07        2.87      1.41 o
   0   0  12       12.02       14.53      1.42 o
  -2  -8  13        9.04        8.10      1.97 o
  -1  -8  13        3.19        2.60      2.04 o
   0  -8  13       13.95       17.17      2.08 o
   1  -8  13        1.05       -0.06      1.05 o
  -3  -7  13        1.21        0.92      0.84 o
  -2  -7  13        7.67        9.35      1.05 o
  -1  -7  13        1.13        3.94      1.60 o
   0  -7  13       10.66       13.61      1.62 o
   1  -7  13        0.68        0.66      1.46 o
   2  -7  13        0.09       -0.69      1.45 o
  -3  -6  13        0.19       -0.75      0.75 o
  -2  -6  13        4.30        4.30      1.36 o
  -1  -6  13        0.56        1.00      1.43 o
   0  -6  13        0.25        1.56      1.33 o
   1  -6  13        0.90        0.34      2.05 o
   2  -6  13        2.56        3.43      2.09 o
  -3  -5  13        0.37       -0.61      2.10 o
  -2  -5  13        0.90       -1.67      1.67 o
  -1  -5  13        5.20        4.40      1.20 o
   0  -5  13        7.16        6.06      2.06 o
   1  -5  13        0.30       -0.98      1.33 o
   2  -5  13        2.55        2.05      1.40 o
  -3  -4  13        0.02       -1.77      1.77 o
  -2  -4  13        5.17        4.88      1.63 o
  -1  -4  13        4.33        4.67      1.37 o
   0  -4  13        3.14        2.56      1.25 o
   1  -4  13        1.79        3.90      1.80 o
  -3  -3  13        3.34        4.72      1.45 o
  -2  -3  13        0.42        0.76      1.63 o
  -1  -3  13        0.04        2.67      1.60 o
   0  -3  13        1.82        4.16      1.48 o
  -2  -2  13        0.50        0.45      1.22 o
  -1  -2  13        1.77        2.61      1.37 o
 
